# Supplementary material for: Reduced genetic diversity of freshwater amphipods in rivers with increased levels of anthropogenic organic micropollutants
Source: Evol Appl. 2022 May 10;15(6):976–91. doi: 10.1111/eva.13387 (PMC9234654; doi:10.1111/eva.13387)
Supplement: Supplementary file 2 — Table S2 [file EVA-15-976-s005.csv]

Name	Application type	LogD	EC50 (mg/L)
(3-Chloro-2-hydroxypropyl)trimethylammonium	industrial	-3.42	NA
(Benzothiazol-2-ylthio)methyl thiocyanate	rubber additive	2.91	NA
(Methoxymethyl)triphenylphosphonium	industrial	0.7	NA
1-(3-carboxypropyl)-3,7-dimethylxanthine	pharmaceutical	-2.53	NA
1-Butyl-3-methyl-imidazolium	industrial	-2.87	NA
1-Ethyl-3-methyl-imidazolium	industrial	-3.19	NA
1-Naphthylamine	industrial	2.3	NA
1,2-Benzisothiazolinone	biocide	1.41	NA
1,3-Dimethyl-2-imidazolidinone	industrial	0.38	NA
1,3-Diphenylguanidine	industrial	2.46	NA
10,11-Dihydro-10-hydroxycarbamazepine	pharmaceutical	1.41	NA
10,11-Dihydro-10,11-dihydroxycarbamazepine	pharmaceutical	0.45	NA
1H-Benzotriazole	corrosion inhibitor	1.44	102
2-(2-(Chlorophenyl)amino)benzaldehyde	pharmaceutical	3.91	NA
2-(Methylthio)benzothiazole	rubber additive	2.87	NA
2-(Piperazin-1-yl)ethanamine	industrial	-4.53	NA
2-Acetonaphthone	industrial	3.04	NA
2-Amido-3,5,6-trichloro-4-cyanobenzenesulfonic acid	pesticide	-2.9	NA
2-Amino-1-methyl-6-phenylimidazo[4,5-b]pyridine (PhIP)	food ingredient	1.97	NA
2-Amino-3-methyl-imidazo[4,5-f]quinoline (IQ)	food ingredient	1.38	NA
2-Amino-3,8-dimethylimidazo-[4,5-f]quinoxaline (MeIQx)	food ingredient	1.24	NA
2-Amino-9H-pyrido[2,3-b]indole (AalphaC)	pharmaceutical	2.54	NA
2-Aminobenzimidazole	pesticide	0.88	NA
2-Aminobiphenyl	industrial	2.69	NA
2-Benzothiazolesulfonic acid	rubber additive	-3.01	NA
2-Bromoaniline	industrial	1.98	NA
2-Hydroxyatrazine	herbicide	-0.92	NA
2-Hydroxybenzothiazole	rubber additive	1.74	NA
2-Hydroxycarbamazepine	pharmaceutical	2.01	NA
2-Hydroxydesethylterbuthylazine	herbicide	-2.13	NA
2-Hydroxyquinoline	industrial	1.31	NA
2-Isopropyl-6-methyl-pyrimidin-4-ol	insecticide	0.79	NA
2-Isopropylthioxanthone	industrial	4.61	NA
2-Methylbenzothiazole	industrial	2.46	NA
2-Morpholinothiobenzothiazole	rubber additive	2.22	NA
2-Naphthalene sulfonic acid	industrial	-2.7	NA
2-Naphthol-8-sulfonic acid	pesticide	-3.24	NA
2-Octyl-4-isothiazolin-3-one	biocide	2.99	0.287
2-Oxindole	industrial	1.09	NA
2,2,6,6-Tetramethyl-4 piperidone	industrial	-0.64	NA
2,3-Epoxypropyltrimethylammonium	industrial	-3.1	NA
2,4-Dichlorobenzoic acid	pesticide	-0.18	NA
2,4-Dichlorophenol	industrial	3.05	NA
2,4-Dichlorophenoxyacetic acid	herbicide	-0.83	NA
2,4-Dinitrophenol	industrial	-1.28	18.3
2,6-Di-tert-butyl-1,4-benzoquinone	plastic additive	3.87	NA
2,6-Dichlorobenzamide	herbicide	1.28	856
2,6-Xylidine	pesticide	1.64	NA
2,7-Naphthalenedisulfonic acid	industrial	-5.39	NA
2(4-morpholinyl)benzothiazole	rubber additive	1.99	NA
3-Aminoacetophenon	industrial	0.91	NA
3-Iodopropynyl butylcarbamate	biocide	3.2	NA
3,3'-Dichlorobenzidine	industrial	3.41	NA
3,3'-Dimethylbenzidine	industrial	2.4	NA
3,4-Dichlorophenylurea	biocide	2.5	NA
3,4,5-Trichlorophenol	industrial	3.68	0.37
3,5,6-Trichloro-2-pyridinol	insecticide	-1.03	0.0002
4-(Dimethylamino)pyridine	industrial	-0.71	NA
4-Amino-N,N-dimethylbenzenesulfonamide	industrial	0.69	NA
4-Aminoantipyrine	pharmaceutical	0.87	NA
4-Aminobenzamide	industrial	-0.28	NA
4-Chloroaniline	industrial	1.79	NA
4-Chlorophenol	industrial	2.49	NA
4-Fluorobenzoylpropionic acid	pharmaceutical	-1.59	NA
4-Formyl-antipyrine	pharmaceutical	0.05	NA
4-Hydroxy-1-(2-hydroxyethyl)-2,2,6,6-tetramethylpiperidine	industrial	-0.97	NA
4-Hydroxybenzotriazole	corrosion inhibitor	-0.22	NA
4-Hydroxycoumarin	pharmaceutical	-1.71	NA
4-Hydroxyquinoline	industrial	1.85	NA
4-Hydroxytamoxifen	pharmaceutical	5.16	NA
4-Isopropylaniline	herbicide	2.24	NA
4-Methylbenzylidene camphor	UV filter	4.43	NA
4-Methylmorpholine-N-oxide	industrial	-1.33	NA
4-Nitrophenol	industrial	1.31	0.813
4-Nitroquinoline-1-oxide	industrial	0.59	NA
4,4'-Methylene-bis(2-methyl aniline)	industrial	2.64	NA
4,4'-Thiodianiline	industrial	1.89	NA
4'-Aminoacetanilide	industrial	0.29	NA
5-Aminonaphthalene-2-sulfonic acid	industrial	-3.63	NA
5-Carboline	food ingredient	1.79	NA
5-Chlorobenzotriazole	corrosion inhibitor	1.75	NA
5-Fluorouracil	pharmaceutical	-1.56	NA
5-Methyl-1H-benzotriazole	corrosion inhibitor	1.74	79
6-Mercaptopurine	pharmaceutical	0.09	NA
6-Propyl-2-thiouracil	pharmaceutical	0.34	NA
6:2 fluorotelomer sulfonic acid	PFC	-1	NA
7-(Ethylamino)-4-methylcoumarin	dye	2.42	NA
7-Amino-4-methylcoumarin	dye	1.34	NA
7-Diethylamino-4-methylcoumarin	dye	3.34	NA
7-Hydroxymethotrexate	pharmaceutical	-5.86	NA
Abamectin	insecticide	5.94	NA
Acesulfame	sweetener	-2.77	NA
Acetaminophen	pharmaceutical	0.4	2.734
Acetamiprid	insecticide	-0.88	0.05
Acetochlor	herbicide	2.99	NA
Acetyl-sulfamethoxazole	pharmaceutical	-0.28	NA
Acridine	industrial	3.33	NA
Acridone	industrial	3.67	NA
Acyclovir	pharmaceutical	-1.23	NA
Albendazole	pharmaceutical	3.1	NA
Allethrin	insecticide	5.05	NA
Allopurinol	pharmaceutical	0.07	NA
Amantadine	pharmaceutical	-0.37	NA
Ambroxol	pharmaceutical	1.31	NA
Ametryn	herbicide	3.04	NA
Amidosulfobetaine-14	surfactant	-0.35	NA
Amidosulfuron	herbicide	-1.41	NA
Amiodarone	pharmaceutical	5.41	NA
Amitriptyline	pharmaceutical	2.95	NA
Amoxicillin	pharmaceutical	-2.72	NA
Anastrozole	pharmaceutical	2.68	NA
Aniline Yellow	dye	-0.65	NA
Atenolol	pharmaceutical	-1.85	NA
Atorvastatin	pharmaceutical	1.26	NA
Atrazine	herbicide	2.66	10.29
Azelastine	pharmaceutical	2.4	NA
Azinphos methyl	insecticide	3.01	NA
Azithromycin	pharmaceutical	1.36	NA
Azoxystrobin	fungicide	3.54	0.27
Azoxystrobin acid	fungicide	0.23	NA
Benalaxyl	fungicide	3.96	NA
Bendiocarb	biocide	1.85	NA
Bentazone	herbicide	0.04	NA
Benzenesulfonic acid	industrial	-3.64	NA
Benzethonium	biocide	2.25	NA
Benzidine	industrial	1.47	NA
Benzocain	pharmaceutical	1.83	NA
Benzophenone-3	UV filter	3.65	NA
Benzophenone-4	UV filter	-3.47	NA
Benzothiazole	rubber additive	2.09	NA
Benzyldimethyldodecylammonium	biocide	2.43	NA
Benzyldimethylhexadecylammonium	biocide	3.67	NA
Benzyldimethyltetradecylammonium	biocide	3.02	NA
Bezafibrate	pharmaceutical	-0.11	NA
Bicalutamide	pharmaceutical	2.53	NA
Bifenox free acid	herbicide	1.42	NA
Bifonazol	pharmaceutical	5.17	NA
Bis(2-ethylhexyl)phosphate	plastic additive	1.63	NA
Bis(4-chlorophenyl)sulfone	industrial	3.73	NA
Bisoprolol	pharmaceutical	0.12	NA
Bisphenol S	industrial	1.72	NA
Boscalid	fungicide	4.69	NA
Bosentan	pharmaceutical	1.53	NA
Bromochlorophen	biocide	5.97	NA
Bromoxynil	herbicide	0.63	NA
Bupirimate	fungicide	2.64	NA
Bupropion	pharmaceutical	2.88	NA
Butocarboxim	insecticide	1.25	NA
Caffeine	stimulans	0.28	177.5
Candesartan	pharmaceutical	0.1	NA
Capecitabine	pharmaceutical	-0.96	NA
Carbamazepine	pharmaceutical	2.28	NA
Carbaryl	insecticide	2.44	0.03
Carbendazim	fungicide	1.6	0.124
Carbetamide	herbicide	1.72	NA
Carboline	food ingredient	2.93	NA
Cashmeran	fragrance	4.06	NA
Celecoxib	pharmaceutical	3.24	NA
Celestolide	fragrance	5.31	NA
Cetirizine	pharmaceutical	-0.55	NA
Chloramphenicol	pharmaceutical	1.02	NA
Chlorfenvinphos	pesticide	3.94	NA
Chloridazon	herbicide	0.78	NA
Chlormequat	herbicide	-3.04	NA
Chlorophene	biocide	4.31	NA
Chlorothalonil-4-hydroxy	fungicide	0.31	NA
Chlorotoluron	herbicide	2.48	NA
Chloroxuron	herbicide	3.26	NA
Chlorpropham	herbicide	3.32	NA
Ciclopirox	pharmaceutical	0.69	NA
Ciprofloxacin	pharmaceutical	-2.24	NA
Citalopram	pharmaceutical	1.27	3.9
Clarithromycin	pharmaceutical	2.37	NA
Climbazole	pharmaceutical	3.32	NA
Clofibrate	pharmaceutical	3.52	NA
Clofibric acid	pharmaceutical	-0.88	NA
Clomazone	herbicide	2.36	NA
Clonidine	pharmaceutical	1.04	NA
Clopidogrel	pharmaceutical	4.21	NA
Clothianidin	insecticide	-0.03	0.5
Clotrimazole	pharmaceutical	5.23	NA
Clozapine	pharmaceutical	2.71	NA
Cotinine	human metabolite	0.17	NA
Crotamiton	pharmaceutical	2.35	NA
Cyclamate	sweetener	-3.51	NA
Cyclohexylamine	industrial	-1.53	NA
Cyclophosphamide	pharmaceutical	0.53	NA
Cyproconazole	fungicide	2.95	NA
Cyprodinil	fungicide	3.62	NA
Cyromazine	insecticide	0.23	NA
Daidzein	food ingredient	2.38	NA
Daminozide	herbicide	-3.29	NA
DCOIT	biocide	4.43	NA
Decylsulfate	surfactant	-0.19	NA
DEET	repellent	2.24	NA
Denatonium	bittern	-0.71	NA
Desethylatrazine	herbicide	1.54	NA
Desethylterbutylazine	herbicide	1.96	NA
Desisopropylatrazine	herbicide	1.26	NA
Desloratadine	pharmaceutical	2.14	NA
Desphenyl chloridazon	herbicide	-0.94	NA
Di-n-butyl phosphate	plastic additive	-1.99	NA
Diatrizoate	pharmaceutical	-1	NA
Diazepam	pharmaceutical	2.92	NA
Diazinon	pharmaceutical	3.8	0.011
Dichlorophen	fungicide	4.55	NA
Dichlorprop	herbicide	-0.6	NA
Dichlorvos	insecticide	1.28	NA
Diclofenac	pharmaceutical	1.37	NA
Dicyclohexyl sulfosuccinate	surfactant	-1.75	NA
Dicyclohexylphthalate	plastic additive	5.32	NA
Didecyldimethylammonium	fungicide	3.85	NA
Difenoconazole	fungicide	4	NA
Diflubenzuron	insecticide	3.7	NA
Diflufenican	herbicide	4.09	NA
Diglyme	industrial	-0.18	NA
Dimethachlor	herbicide	2.63	NA
Dimethachlor CGA369873	herbicide	-3.99	NA
Dimethachlor ESA	herbicide	-3.89	NA
Dimethachlor OA	herbicide	-2.37	NA
Dimethenamid	herbicide	2.45	NA
Dimethenamid ESA	herbicide	-3.99	NA
Dimethenamid OA	herbicide	-2.31	NA
Dimethoate	insecticide	1.03	2.62
Dimethyl-5-sulfoisophthalate	industrial	-3.03	NA
Dimethylaminophenazone	pharmaceutical	1.1	NA
Dimoxystrobin	fungicide	4.2	NA
DINCH	pharmaceutical	8.66	NA
Dinoseb	herbicide	0.4	NA
Diphenhydramine	pharmaceutical	2.34	NA
Diphenylphosphate	plastic additive	-2.11	NA
Diphenylphosphine oxide	industrial	-0.36	NA
Diuron	herbicide	2.75	17.9
Dodemorph	fungicide	4.47	NA
Domperidone	pharmaceutical	3.11	NA
Duloxetine	pharmaceutical	1.53	NA
Ebastin	pharmaceutical	6.32	NA
EDDP	pharmaceutical	4.44	NA
Efavirenz	pharmaceutical	4.38	NA
Emamectin B1a	insecticide	4.99	NA
Enalapril	pharmaceutical	-1.57	NA
Enrofloxacin	pharmaceutical	-0.86	NA
Epoxiconazole	fungicide	3.72	5.327
Erythromycin	pharmaceutical	1.69	NA
Ethion	insecticide	4.94	NA
Ethofumesate	herbicide	2.14	NA
Ethyl 4-(dimethylamino)benzoate	industrial	2.93	NA
Ethyl azinphos	insecticide	3.58	NA
Ethylenethiourea	pesticide	-0.52	NA
Etofenprox	insecticide	6.6	NA
Etoposide	pharmaceutical	0.66	NA
Fenofibrate	pharmaceutical	5.01	NA
Fenoxycarb	insecticide	3.91	1.73
Fenpropidin	fungicide	3.44	1.8
Fenpropimorph	fungicide	4.76	3.025
Fenthion	insecticide	3.8	NA
Fenuron	herbicide	1.24	NA
Finasteride	pharmaceutical	3.01	NA
Fipronil	insecticide	3.71	0.33
Fipronil desulfinyl	biocide	4.56	NA
Fipronil sulfide	biocide	4.8	NA
Fipronil sulfone	biocide	4.86	NA
Fluconazole	pharmaceutical	0.7	NA
Flufenacet	herbicide	3.01	NA
Flufenoxuron	insecticide	5.7	NA
Flumequine	pharmaceutical	-0.66	NA
Flumioxazin	herbicide	2	NA
Fluoxastrobin	fungicide	4.28	0.12
Flurtamone	herbicide	3.47	NA
Flusilazole	fungicide	4.09	NA
Flutamide	pharmaceutical	3.14	NA
Fluvoxamine	pharmaceutical	1.08	NA
Furosemide	pharmaceutical	-0.78	NA
Gabapentin	pharmaceutical	-1.4	NA
Gabapentin-Lactam	pharmaceutical	1.49	NA
Gemfibrozil	pharmaceutical	1.58	NA
Genistein	food ingredient	1.45	NA
Glibenclamide	pharmaceutical	1.85	NA
Glimepiride	pharmaceutical	1.23	NA
Guanylurea	pharmaceutical	-1.82	NA
Harman	food ingredient	1.88	NA
Harmine	food ingredient	1.61	NA
Hexa(methoxymethyl)melamine	industrial	1.54	NA
Hexadecylpyridinium	biocide	2.29	NA
Hexadecyltrimethylammonium	biocide	2.66	NA
Hexazinone	herbicide	1.91	NA
Hydrochlorothiazide	pharmaceutical	-0.01	NA
Hydroxychloroquine	pharmaceutical	1.96	NA
Icaridin	repellent	1.87	NA
Ifosfamide	pharmaceutical	0.68	NA
Imazalil	biocide	3.94	NA
Imazapyr	herbicide	-2.24	NA
Imidacloprid	insecticide	0.38	1.37
Imidacloprid-guanidine	insecticide	-0.15	NA
Imidacloprid-urea	insecticide	0.9	NA
Iminostilbene	industrial	3.54	NA
Indometacin	pharmaceutical	0.75	NA
Indoxacarb	insecticide	3.7	NA
Irgarol	biocide	3.21	9.114
ISO E Super	fragrance	4.72	NA
Isophorone	industrial	1.99	NA
Isophorone diamine	industrial	-2.64	NA
Isoproturon	herbicide	2.45	NA
Isoxaben	herbicide	3.6	NA
Ivermectin B1a	pharmaceutical	6.2	NA
Ivermectin B1a	pharmaceutical	6.2	NA
Ketamine	pharmaceutical	2.07	NA
Ketoconazole	pharmaceutical	3.49	NA
Ketoprofen	pharmaceutical	0.05	NA
Kresoxim-methyl	fungicide	4	NA
L-Thyroxine	pharmaceutical	1.76	NA
Labetalol	pharmaceutical	0.85	NA
Lamotrigine	pharmaceutical	1.68	NA
Lauramidopropylbetaine	surfactant	0.93	NA
Lauric isopropanolamide	surfactant	4.2	NA
Lauryl diethanolamide	surfactant	3.95	NA
Lenacil	herbicide	1.62	NA
Lidocaine	pharmaceutical	1.81	NA
Lincomycin	pharmaceutical	-0.44	NA
Linuron	herbicide	3.08	NA
Loperamide	pharmaceutical	3.94	NA
Lorazepam	pharmaceutical	2.49	NA
Losartan	pharmaceutical	1.61	NA
m-Xylene-4-sulfonic acid	industrial	-3.03	NA
MCPA	herbicide	-1.08	NA
Mebendazole	pharmaceutical	2.76	NA
Mebeverine	pharmaceutical	3.13	NA
Mecoprop	herbicide	-0.65	NA
Mefenamic acid	pharmaceutical	2.04	NA
Melamine	industrial	-1.19	NA
Melperon	pharmaceutical	1.66	NA
Memantine	pharmaceutical	0.56	NA
Mepiquat	herbicide	-2.34	NA
Metalaxyl	fungicide	1.88	259.5
Metamitron	herbicide	0.87	NA
Metazachlor	herbicide	2.28	NA
Metazachlor BH 479-11	herbicide	1.38	NA
Metazachlor BH 479-9	herbicide	-2.8	NA
Metazachlor BH479-12	herbicide	-3.74	NA
Metazachlor ESA	herbicide	-3.98	NA
Metazachlor OA	herbicide	-2.4	NA
Metconazole	fungicide	3.74	NA
Metformin	pharmaceutical	-3.33	NA
Methimazol	pharmaceutical	-0.11	NA
Methiocarb	insecticide	2.86	NA
Methiocarb-sulfoxide phenol	insecticide	1.61	NA
Methomyl	insecticide	0.55	NA
Methotrexate	pharmaceutical	-5.22	NA
Methylchloroisothiazolinone	biocide	1.12	NA
Methyldesphenylchloridazon	herbicide	-0.52	NA
Methyltriphenylphosphonium	industrial	0.73	NA
Metobromuron	herbicide	2.29	NA
Metolachlor	herbicide	3.22	NA
Metolachlor CGA 357704	herbicide	-3.47	NA
Metolachlor CGA 368208	herbicide	-3.49	NA
Metolachlor ESA	herbicide	-3.34	NA
Metolachlor OA	herbicide	-1.7	NA
Metolachlor-NOA 413173	herbicide	-4.95	NA
Metoprolol	pharmaceutical	-0.25	NA
Metoprolol acid	pharmaceutical	-1.15	NA
Metribuzin	herbicide	1.5	NA
Michler's ketone	industrial	3.58	NA
Miconazole	pharmaceutical	6.13	NA
Mirtazapine	pharmaceutical	2.4	NA
Monensin	pharmaceutical	0.45	NA
Musk ketone	fragrance	4.1	NA
Myclobutanil	fungicide	3.19	NA
Mycophenolic acid	pharmaceutical	0.7	NA
N-Acetyl-4-aminoantipyrine	pharmaceutical	1.07	NA
N-Butylbenzenesulfonamide	industrial	1.85	NA
N-Cyclohexyl-2-benzothiazole-amine	rubber additive	4.01	NA
N-Ethyl-o-toluenesulfonamide	industrial	1.56	NA
N-Formyl-4-aminoantipyrine	pharmaceutical	1.04	NA
N-Methyl-2-pyrrolidone	industrial	-0.34	NA
N-Methyldodecylamine	pharmaceutical	2.28	NA
N-Phenyl-1-naphthylamine	industrial	4.31	NA
N,N-Dimethyldecylamine	industrial	2.49	NA
N,N-Dimethyldodecylamine	pharmaceutical	3.38	NA
N,N-Dimethyldodecylamine N-oxide	surfactant	3.5	NA
N,N-Dimethyltetradecylamine	pharmaceutical	4.65	NA
N,N-Dimethyltetradecylamine-N-oxide	pesticide	4.48	NA
N,N'-Dimethyl-p-phenylenediamine	rubber additive	1.1	NA
Naproxen	pharmaceutical	0.45	NA
Nicosulfuron	herbicide	-2.31	NA
Nitrendipin	pharmaceutical	2.92	NA
Nitrofurantoin	pharmaceutical	-0.26	NA
Norfloxacin	pharmaceutical	-3	NA
Norharmane	food ingredient	2.2	NA
o-Dianisidine	industrial	1.91	NA
o-Toluidine	industrial	1.47	NA
Octyl-3,5-di-tert-butyl-4-hydroxyhydrocinnamate	pesticide	8.7	NA
Octyl-methoxycinnamate	UV filter	5.19	NA
Ofloxacin	pharmaceutical	-2.08	NA
Omethoate	insecticide	-0.39	NA
Ondansetron	pharmaceutical	2.44	NA
Orlistat	pharmaceutical	8.96	NA
Oryzalin	herbicide	2.58	NA
Oxadiazone	herbicide	4.51	NA
Oxazepam	pharmaceutical	2.06	NA
Oxybutynin	pharmaceutical	3.72	NA
Oxypurinol	pharmaceutical	-1.5	NA
p-Toluenesulfonamide	industrial	0.91	NA
Paroxetine	pharmaceutical	1.46	0.58
Pendimethalin	herbicide	4.83	2.3
Pentobarbital	pharmaceutical	1.91	NA
Pentoxifylline	pharmaceutical	0.54	NA
Perfluorobutanoic acid	PFC	-1.13	NA
Perfluorodecanoic acid	PFC	3.62	NA
Perfluoroheptanoic acid	PFC	1.11	NA
Perfluorohexanoic acid	PFC	0.15	NA
Perfluorooctanesulfonamide	PFC	5	NA
Perfluorooctanesulfonic acid	PFC	0.66	NA
Perfluorooctanoic acid	PFC	1.82	NA
Pethoxamid	herbicide	3.4	NA
Phenazone	pharmaceutical	0.72	NA
Phenylbenzimidazole sulfonic acid	UV filter	-2.96	NA
Phenylethylmalonamide	industrial	0.21	NA
Phenylphosphate	plastic additive	-4.07	NA
Picolinafen	herbicide	3.84	NA
Picoxystrobin	fungicide	3.84	NA
Pindolol	pharmaceutical	-0.32	NA
Pioglitazone	pharmaceutical	1.53	NA
Pipamperone	pharmaceutical	1.61	NA
Piperine	pharmaceutical	2.55	NA
Piperonyl butoxide	insecticide	3.99	0.997
Pirimicarb	insecticide	1.73	NA
Pirimiphos-methyl	insecticide	3.93	0.005
Pravastatin	pharmaceutical	-0.76	NA
Primidone	pharmaceutical	0.61	NA
Prochloraz	fungicide	4.08	NA
Prochloraz BTS40348	fungicide	2.46	NA
Prochloraz BTS44596	fungicide	3.7	NA
Promethazin	pharmaceutical	3.1	NA
Propachlor	herbicide	2.28	2.4
Propamocarb	fungicide	-0.67	NA
Propanil	herbicide	3.34	NA
Propiconazole	fungicide	3.52	7.498
Propoxycarbazone	herbicide	-1.35	NA
Propranolol	pharmaceutical	1.15	NA
Propyphenazone	pharmaceutical	2.14	NA
Propyzamide	herbicide	3.42	NA
Prosulfocarb	herbicide	4.1	NA
Prosulfuron	herbicide	0.8	NA
Prothioconazole-desthio	fungicide	3.06	NA
Pyraclostrobin	fungicide	4.07	NA
Pyrazophos	fungicide	3.6	NA
Pyridaben	insecticide	5.44	NA
Pyriproxyfen	biocide	4.48	NA
Quaternium-15 (free base)	surfactant	-1.82	NA
Quinmerac	herbicide	-0.35	NA
Quinmerac BH518-2	insecticide	-2	NA
Quinoline	PFC	1.98	NA
Quinoline N-oxide	industrial	0.5	NA
Quinoxyfen	fungicide	5.62	NA
Raloxifene	pharmaceutical	4.4	NA
Ranitidine	pharmaceutical	-1.36	NA
Risperidone	pharmaceutical	1.81	NA
Ropinirole	pharmaceutical	1.21	NA
Roxithromycin	pharmaceutical	2.8	NA
Saccharin	sweetener	-1.3	NA
Salinomycin	pharmaceutical	2.77	NA
Scopolamine-N-butyl	pharmaceutical	-1.66	NA
Secobarbital	pharmaceutical	1.78	NA
Sertraline	pharmaceutical	3.14	0.12
Simazine	herbicide	2.29	100
Simetryn	herbicide	2.63	50
Sotalol	pharmaceutical	-1.63	NA
Spinosyn A	insecticide	3.77	NA
Spiroxamine	fungicide	3.39	NA
Sucralose	sweetener	-0.17	NA
Sulcotrione	herbicide	-1.77	NA
Sulfadimethoxine	pharmaceutical	-0.49	NA
Sulfamethazine	pharmaceutical	0.3	NA
Sulfamethoxazole	pharmaceutical	-0.55	234.2
Sulfapyridine	pharmaceutical	0.41	NA
Sulfathiazole	pharmaceutical	0.04	NA
Tacrolimus	pharmaceutical	4.1	NA
Tamoxifen	pharmaceutical	5.54	NA
TDCPP	plastic additive	3.26	NA
Tebuconazole	fungicide	3.74	1.488
Telmisartan	pharmaceutical	4.01	NA
Temazepam	pharmaceutical	2.11	NA
Terbinafine	pharmaceutical	5.76	NA
Terbuthylazine	herbicide	2.99	NA
Terbuthylazine-2-hydroxy	herbicide	-0.56	NA
Terbutryn	biocide	3.35	NA
Tetrabromobisphenol A	plastic additive	6.77	NA
Tetracain	pharmaceutical	2.26	NA
Tetrachlorosalicylanilide	industrial	4.78	NA
Tetraglyme	industrial	-0.33	NA
Tetrapropylammonium	industrial	-1.77	NA
Theophyllin	stimulans	0.1	NA
Thiabendazole	biocide	2.39	NA
Thiacloprid	insecticide	1.22	0.35
Thiacloprid amide	insecticide	0.37	NA
Thiadone	herbicide	1.42	NA
Thiamethoxam	insecticide	-0.33	NA
Thiophanate-methyl	fungicide	-1.41	NA
TMDD	industrial	2.94	NA
Tonalide	fragrance	5.75	NA
Torasemide	pharmaceutical	1.45	NA
Tramadol	pharmaceutical	0.52	NA
Tri-isobutylphosphate	plastic additive	3.7	NA
Tri(butoxyethyl)phosphate	plastic additive	3.46	NA
Triadimenol	fungicide	3.05	NA
Triallate	herbicide	4.93	NA
Tributylamine	pharmaceutical	1.69	NA
Trichlorfon	insecticide	0.73	NA
Triclocarban	biocide	5.23	NA
Triclosan	biocide	5.12	NA
Tricresylphosphate	plastic additive	5	NA
Triethylcitrate	plastic additive	1.09	NA
Triethylphosphate	plastic additive	1.02	100
Trifloxystrobin	fungicide	4.85	NA
Trifloxystrobin CGA 321113	fungicide	0.56	NA
Trifloxystrobin NOA413161	fungicide	-0.82	NA
Trifloxystrobin NOA413163	fungicide	-0.82	NA
Triglyme	industrial	-0.38	NA
Triglyme	industrial	-0.38	NA
Trimethoprim	pharmaceutical	1	NA
Trimethyloctylammonium	surfactant	-0.73	NA
Triphenylphosphate	plastic additive	4.12	3.193
Triphenylphosphine oxide	industrial	3.67	NA
Tripropyl phosphate	plastic additive	2.47	NA
Tris(1-chloro-2-propyl)phosphate	plastic additive	2.31	NA
Tris(2-chloroethyl)phosphate	flame retardant	1.42	NA
Tris(2-ethylhexl)phosphate	plastic additive	8.96	NA
Tylosin	pharmaceutical	1.46	NA
Valsartan	pharmaceutical	-0.86	NA
Vancomycin	pharmaceutical	-5.14	NA
Vardenafil	pharmaceutical	1.93	NA
Verapamil	pharmaceutical	2.38	13.1
Warfarin	biocide	2.81	NA
Ziprasidone	pharmaceutical	3.27	NA
