# Supplementary material for: Reduced genetic diversity of freshwater amphipods in rivers with increased levels of anthropogenic organic micropollutants
Source: Evol Appl. 2022 May 10;15(6):976–91. doi: 10.1111/eva.13387 (PMC9234654; doi:10.1111/eva.13387)
Supplement: Supplementary file 3 — Table S3 [file EVA-15-976-s002.csv]

Name	H1	H2	H3	H4	H5	H6	S1	S2	S3	S4	S5	E1	E1.1	E2	E3	E4	E5	E6	P1	P2	P3	P4	P5	W1	W2	W3	W4	W5	W6	W7	A1	A2	A3	A4	A5	Type	MDL [�g/L]
(3-Chloro-2-hydroxypropyl)trimethylammonium	0	0	0	0	0	0	0	0	0	0	0	0	0	0	0	0	0	0	0	0	0	0	0	0	0	0	0	175.5355575	74.903492	0	0	0	0	0	0	industrial	10
1-(3-carboxypropyl)-3,7-dimethylxanthine	0	0	58.091655	22.661726	57.224662	57.037439	15.0566915	15.4338805	18.7225505	19.603831	23.591712	0	0	0	89.2374665	41.2354985	178.1369066	130.0093762	0	0	0	895.1495095	440.70324	0	23.1155385	0	15.379205	0	42.824598	323.430592	0	0	19.0696373333333	0	0	pharmaceutical	15
1-Butyl-3-methyl-imidazolium	0	0	0	1514.752251	818.125807	0	0	0	0	0	0	0	6.77762733333333	5.3327085	0	0	6.516244	0	0	0	0	72.2418715	44.575972	0	0	0	0	0	0	0	0	0	53.87572	47.047267	28.779668	industrial	5
1-Ethyl-3-methyl-imidazolium	0	0	0	0	0	0	0	0	0	0	0	0	0	437.643712	0	0	204.02441	128.371698	48.3237275	39.166624	21.944841	310.0963665	171.175417	13.382737	16.6556565	18.8313345	18.5540755	31.0053185	29.4183465	158.9842465	0	0	94.699385	347.112653	0	industrial	5
1,2-Benzisothiazolinone	0	0	0	0	0	0	0	0	0	0	0	0	0	489.154454	0	0	0	0	0	0	0	0	0	0	0	0	0	0	0	0	0	0	0	0	0	biocide	25
1,3-Diphenylguanidine	5.304	9.15	14.279	10.191	19.352	18.218	0	0	0	0	0	0	66.2528923333333	17.9048956	28.162264	49.4054626	54.2862524	54.462437	155.6231975	99.829309	152.3166215	517.0725945	343.3538815	0	11.8857755	16.774721	18.0630865	143.004089	39.1049055	56.443649	0	85.030535	85.378465	85.453423	0	industrial	5
10,11-Dihydro-10-hydroxycarbamazepine	0	0	51.078783	33.252683	71.608785	89.142311	5.526202	18.9358475	11.784589	10.7076265	13.500522	0	93.157597	0	0	0	65.2535768	53.0176576	0	0	44.2769465	1684.1943865	820.0023665	0	0	0	0	0	0	251.6034855	0	0	74.4221793333333	72.1787926666667	80.1526303333333	pharmaceutical	5
10,11-Dihydro-10,11-dihydroxycarbamazepine	0	0	312.548629	190.111195	378.037529	426.302189	60.867312	168.5451255	108.249468	123.401913	163.4531275	0	2547.85968933333	321.473184	116.6930374	99.6034296	420.5576024	361.872063	0	342.83627	55.315267	1803.8892455	813.4107575	30.646261	81.5334425	94.2686375	100.2660585	92.1497165	133.9267525	1138.701378	0	0	1010.22208233333	901.491990666667	1006.64424866667	pharmaceutical	20
1H-Benzotriazole	0	0	538.947496	299.991023	617.477756	568.967241	207.1846705	310.8709675	381.5816235	377.164671	445.658071	0	82.72291	31.1068596	45.1819975	0	162.847126	140.066398	509.6057065	372.577583	251.7445895	6321.2177225	3475.4224405	0	0	0	143.036717	47247.562388	3428.2929055	3930.66997	0	0	1100.234728	819.961872333333	570.796354333333	corrosion inhibitor	30
2-(Methylthio)benzothiazole	0	0	0	0	0	0	0	0	0	0	133.829023	0	0	0	0	0	0	0	0	0	0	807.597578	425.6097005	0	0	0	0	0	0	0	0	0	0	0	0	rubber additive	100
2-Aminobenzimidazole	0	0	0	0	0	0	0	0	0	0	0	0	0	0	0	0	0	0	0	0	0	22.886476	19.1940355	0	0	0	0	0	0	0	0	0	0	0	0	pesticide	5
2-Benzothiazolesulfonic acid	0	0	157.130266	28.571663	59.66417	72.240529	72.3289895	300.020638	350.026418	166.1644795	229.6795375	0	0	1844.192071	0	0	0	129.239908	366.5545	420.679	740.296	717.23	606.4655	0	73.3095	82.705	98.097	164.8485	128.0755	311.014	0	0	239.371121	0	204.4688985	rubber additive	6.8
2-Hydroxyatrazine	0	0	0	0	0	0	0	0	3.26607	5.170215	6.1171525	0	0	0	0	0	0	0	7.605542	3.891217	6.1789715	4.3480045	5.037864	0	0	0	0	0	3.338743	0	0	0	0	0	0	herbicide	3
2-Hydroxycarbamazepine	0	0	13.654763	9.837356	14.415043	17.70591	2.670825	8.4733985	4.9604445	5.5514585	8.330589	0	228.210224333333	29.189081	10.3809438	8.4587418	33.222209	30.9012286	0	23.234389	0	71.537723	38.9389025	0	4.263532	3.9844855	3.146048	0	5.85365	66.823978	0	0	52.7118256666667	51.3118836666667	46.411924	pharmaceutical	2
2-Hydroxydesethylterbuthylazine	0	0	0	0	0	0	49.247998	120.182731	108.0515755	171.4426755	115.450237	0	0	0	0	0	0	0	13.012087	13.101312	41.792235	38.0614945	43.934618	0	0	0	0	0	0	0	0	0	0	0	0	herbicide	10
2-Hydroxyquinoline	0	0	0	0	0	0	0	0	0	0	0	0	0	0	0	0	17.361744	7.652318	11.99257	32.8166705	13.075494	37.175654	23.8271285	10.9382485	12.353065	15.3885545	0	0	20.610909	19.439948	0	0	15.466546	0	0	industrial	5
2-Isopropyl-6-methyl-pyrimidin-4-ol	32.401655	99.491036	99.435095	96.950823	63.263024	76.556557	0	0	0	0	0	0	0	0	0	0	0	0	0	0	0	0	0	0	0	0	0	0	0	0	0	0	0	0	0	insecticide	5
2-Isopropylthioxanthone	0	0	0	0	0	0	0	0	0	0	3.407496	0	0	0	0	0	0	0	0	0	0	0	0	0	0	0	0	0	0	0	0	0	0	0	0	industrial	3.4
2-Methylbenzothiazole	0	0	0	0	0	0	0	0	0	0	26.348302	0	0	0	0	0	0	0	0	0	0	0	0	0	0	0	0	0	0	0	0	0	0	0	0	industrial	20
2-Naphthalene sulfonic acid	0	0	36.797776	0	0	65.335714	0	0	141.461237	0	0	0	0	0	0	0	0	278.9713995	0	0	0	0	0	0	0	0	0	0	0	0	0	0	112.772537333333	0	0	industrial	30
2-Octyl-4-isothiazolin-3-one	0	0	0	0	0	0	0	0	1.465486	0	0	0	0	7.228166	0	0	0	0	0	0	0	0	0	0	0	0	0	0	0	0	0	0	0	0	0	biocide	1.2
2,4-Dichlorobenzoic acid	0	0	0	0	0	0	0	0	0	0	0	0	0	390.160182	0	0	0	0	0	0	0	0	0	0	0	0	0	0	0	0	0	0	0	0	0	pesticide	120
2,4-Dichlorophenol	0	0	0	0	0	0	0	0	0	0	0	0	0	0	0	0	0	0	0	0	0	0	0	0	0	0	0	0	0	0	0	0	0	9.199009	0	industrial	8
2,4-Dichlorophenoxyacetic acid	0	0	0	0	0	0	0	0	0	0	10.996281	0	0	0	0	0	0	0	0	0	0	0	0	0	0	0	0	0	0	0	0	0	0	0	0	herbicide	7
2,4-Dinitrophenol	0	0	0	0	0	0	0	0	0	0	262.176164	0	0	961.123936	0	0	0	0	0	0	0	0	0	0	0	0	0	0	0	0	176.052503	0	0	0	0	industrial	150
2,6-Dichlorobenzamide	0	0	0	0	0	0	0	0	0	0	4.058711	0	0	0	0	0	0	0	0	0	0	0	0	0	0	0	0	0	0	0	0	0	0	0	0	herbicide	4
2(4-morpholinyl)benzothiazole	0	0	0	0	0	0	0	0	0	0	2.609263	0	0	5.536913	0	0	0	0	4.487553	0	2.86652	5.28789	4.17225	0	0	0	0	0	0	0	0	0	5.210873	0	0	rubber additive	2.1
3,5,6-Trichloro-2-pyridinol	0	0	0	0	0	0	0	0	0	0	5.30715	0	0	0	0	0	0	0	0	0	0	0	0	0	0	0	0	0	0	0	0	0	0	0	0	insecticide	5
4-(Dimethylamino)pyridine	0	0	0	5.564527	4.811545	4.189876	21.0110145	7.65797	21.116946	19.8913545	22.6090805	0	84.773246	0	0	0	76.3142252	71.065905	16.6163185	13.5870495	8.743901	103.935367	55.214883	0	0	0	8.966531	9.9608665	9.512791	47.043079	11.708332	0	36.362262	51.264245	51.5805315	industrial	3
4-Aminoantipyrine	0	0	0	0	0	0	58.1602875	53.679148	60.107979	57.8297525	0	0	0	66.9204296	0	0	0	0	1076.052747	63.8976725	0	292.455504	124.6272245	0	0	45.7464875	66.052048	0	126.3835435	6083.835992	0	0	933.143212	387.609125	111.297214	pharmaceutical	35
4-Aminobenzamide	0	0	0	0	0	0	56.803002	27.6709875	66.929502	61.4276985	69.8123585	0	0	0	0	0	0	1255.57699	75.3636945	62.579252	61.992142	260.9093775	207.8530635	31.099551	32.8773335	36.3411265	44.1345285	46.802602	68.1626875	127.552192	0	0	0	0	0	industrial	15
4-Formyl-antipyrine	0	0	0	0	0	0	0	0	0	0	5.457028	0	0	0	0	0	0	0	0	0	0	0	0	0	0	0	0	0	0	0	0	0	0	0	0	pharmaceutical	2
4-Hydroxybenzotriazole	0	0	165.827079	16.725005	69.613073	0	0	0	15.5366245	18.9599945	0	0	0	0	0	0	57.505136	35.5566246	0	0	0	1125.195013	467.2036755	0	0	0	0	481.056891	0	0	0	0	237.931244666667	133.516561	62.014602	corrosion inhibitor	15
4-Hydroxyquinoline	0	0	0	0	0	0	0	0	0	0	0	0	0	139.685872	0	0	0	51.172269	7.39589	7.9365815	0	14.199906	5.6655945	0	0	14.6014855	14.070497	22.4121885	24.91886	13.368789	47.122481	0	72.0901155	0	0	industrial	5
4-Nitrophenol	0	0	0	0	0	0	0	0	0	0	0	0	0	539.649851	0	0	0	0	0	0	0	0	0	0	0	0	0	0	0	0	15.588961	0	0	0	0	industrial	12
4'-Aminoacetanilide	0	0	0	0	0	0	92.203991	35.5608325	86.720542	81.334721	95.533289	0	0	0	0	0	271.316227	302.278355666667	1065.74999	0	0	3825.9774745	3014.570667	0	0	0	0	0	0	1672.6686865	0	0	0	0	0	industrial	6
5-Methyl-1H-benzotriazole	0	15.411154	253.066851	160.025168	245.161038	267.656666	47.5156605	156.3749825	99.0373745	105.9034105	119.150892	0	96.550371	229.6442496	43.3192675	0	184.1418576	147.9619606	173.0789195	133.086239	78.3711275	1488.560684	782.8306915	0	17.587996	20.8818865	32.541963	672.7821895	63.6315075	937.6715995	0	0	297.73463	227.127081	277.245538	corrosion inhibitor	4
6:2 fluorotelomer sulfonic acid	0	0	0	0	0	0	0	0	0	0	0	0	0	0	0	0	0	0	14.306	15.972	0	14.32	14.2555	14.7385	14.301	0	37.472	14.8745	16.2875	14.548	0	0	0	0	0	PFC	2.5
7-(Ethylamino)-4-methylcoumarin	0	0	823.301681	1593.990012	352.250558	268.4359	0	368.393013	325.02204	211.300944	197.1052385	0	0	5.075377	0	0	0	0	0	0	0	3.6073555	3.307582	0	0	0	0	0	0	2.9627805	0	0	0	0	0	dye	2
7-Amino-4-methylcoumarin	0	0	277.464658	181.88664	138.224857	133.697329	0	0	0	0	2.136196	0	0	4.833214	0	0	0	0	0	0	0	11.3952595	7.1492335	0	0	0	0	0	0	6.973473	0	0	0	0	0	dye	1.5
7-Diethylamino-4-methylcoumarin	0	0	1733.40516	1083.774106	827.181367	782.062146	0	0	0	0	0	0	0	0	0	0	0	0	0	0	0	12.8375255	8.121152	0	0	0	0	0	0	3.4412645	0	0	4.96062866666667	3.091336	0	dye	2
7-Hydroxymethotrexate	56.125834	0	0	0	0	0	0	0	0	0	0	0	0	0	0	0	0	0	0	0	0	0	0	0	0	0	0	0	0	0	0	0	0	0	0	pharmaceutical	50
Acesulfame	25.423156	36.517255	111.36745	68.213464	112.232359	99.154542	188.1868795	318.025468	242.216651	177.988561	124.416722	0	284.745992666667	118.069687666667	324.2718495	242.268708	260.7438198	358.748553	464.5981695	309.8243735	368.8065065	852.690094	489.4933605	103.416579	121.635256	110.3044865	137.1505465	175.0836235	103.136324	149.7839715	0	0	382.263213333333	413.200843666667	458.748745333333	sweetener	20
Acetaminophen	0	0	0	0	0	0	0	0	0	0	35.1901975	0	0	0	0	0	0	0	45.9674795	41.8588305	38.4448615	202.381572	111.317007	0	41.129973	0	0	36.561872	54.101821	90.158942	0	0	0	0	0	pharmaceutical	35
Acetamiprid	0	0	0	0	0	0	0	0	0	0	0	0	0	0	0	0	2.795054	0	0	0	0	3.110692	0	0	0	0	0	0	0	0	0	0	0	0	0	insecticide	2.5
Acetyl-sulfamethoxazole	0	0	9.946821	0	0	0	0	9.194642	7.3807825	0	9.5792115	0	0	0	69.831539	0	54.2472168	43.4076258	0	63.782916	0	340.0292915	145.5173485	0	0	10.8884115	15.172311	0	18.282446	48.1132015	0	0	0	0	0	pharmaceutical	7
Acridine	0	0	0	0	0	0	0	0	0	0	14.674219	0	0	0	0	0	0	0	0	0	0	0	0	0	0	0	0	0	0	0	0	0	0	0	0	industrial	5
Amantadine	0	0	0	0	0	0	6.4671875	11.479946	10.5880875	12.6980245	18.779593	0	78.2555813333333	19.708438	0	0	18.9375585	14.1290282	0	70.881507	0	219.4236	109.5028345	0	0	0	0	0	0	52.989429	0	0	121.654385666667	98.1699023333333	89.617257	pharmaceutical	5
Amitriptyline	0	0	8.784236	3.79327	7.222849	7.433674	0	0	0	0	0	0	0	0	0	0	12.220055	9.8301982	0	0	0	0	0	0	0	0	0	0	0	0	0	0	22.1111606666667	11.154502	3.86377866666667	pharmaceutical	3.5
Anastrozole	0	0	0	0	0	0	0	0	0	0	0	0	0	0	0	0	0	0	0	0	5.580341	0	0	0	0	0	0	0	0	0	0	0	0	0	0	pharmaceutical	5
Atenolol	0	0	63.202	0	13.951	0	0	10.688644	7.004505	8.4525275	10.119388	0	14.552728	9.872211	8.995597	0	39.3947938	17.3250218	0	12.103986	0	128.6831965	63.662699	0	0	0	10.6304555	12.390465	16.184423	107.266424	0	0	0	0	0	pharmaceutical	7
Atorvastatin	0	0	0	0	0	10.026771	0	0	0	0	0	18.626082	0	13.899107	0	0	18.034989	0	0	0	0	21.798307	24.858086	0	0	0	0	0	0	0	0	0	0	0	0	pharmaceutical	6
Atrazine	0	0	0	0	0	0	4.254792	0	4.6261095	4.0290895	4.638059	0	0	0	0	0	4.891847	2.192536	0	0	0	3.546578	0	0	0	0	0	0	0	0	0	0	0	0	0	herbicide	2
Azithromycin	0	0	84.736881	0	0	0	0	0	0	0	0	0	0	0	0	0	0	0	0	0	0	334.5553995	0	0	0	0	0	0	0	174.900032	0	0	0	0	0	pharmaceutical	80
Azoxystrobin	0	0	0	0	0	0	0	0	0	0	2.696078	0	0	0	0	0	0	0	0	0	0	2.3663225	0	0	0	0	0	0	0	0	0	0	0	0	0	fungicide	2
Benalaxyl	0	0	0	0	0	0	0	0	0	0	0	0	0	0	0	0	2.428179	0	0	0	0	0	0	0	0	0	0	0	0	0	0	0	0	0	0	fungicide	1.2
Bendiocarb	0	0	0	0	0	0	0	0	0	0	0	0	0	0	0	0	0	0	0	0	0	4.833219	0	0	0	0	0	0	0	0	0	0	0	0	0	biocide	4
Bentazone	0	0	0	0	0	0	1.1052305	0	1.987464	2.900197	4.175757	0	0	0	4.356265	8.4347568	5.9050198	6.7605982	0	0	0	0	0	0	0	0	0	0	0	0	0	0	12.172084	9.5311905	0	herbicide	0.8
Benzocain	0	0	0	0	0	0	0	0	0	0	0	0	0	0	0	0	0	0	0	0	0	0	0	0	0	0	73.250487	0	0	0	0	0	0	0	0	pharmaceutical	63
Benzophenone-4	0	0	41.192476	36.45771	160.748114	157.377045	41.399936	72.088601	43.3942795	44.13379	49.8025535	0	0	41.2791876666667	6.47933233333333	0	86.8577104	68.5623348	271.752	146.8455	41.3905	1861.275	996.058	0	0	0	17.2355	54.4225	40.4675	356.3535	0	0	225.598995	217.138144333333	147.944823333333	UV filter	5
Benzothiazole	0	0	0	0	0	0	0	0	0	0	219.953284	0	0	0	0	0	0	0	186.627716	713.377902	583.818671	197.419618	193.5289265	0	0	0	0	243.501648	415.391783	213.333675	0	0	0	0	0	rubber additive	150
Benzyldimethyldodecylammonium	0	0	0	0	0	0	0	0	0	0	618.814997	0	0	0	0	0	0	0	0	0	0	0	0	0	0	0	0	2859.858696	0	0	0	0	0	0	0	biocide	300
Bezafibrate	0	0	25.736378	0	26.111268	18.315374	0	0	0	0	0	0	0	0	0	0	46.9865404	35.127007	15.418383	28.3729125	74.1539065	230.0923045	110.60643	0	0	0	0	0	0	73.684309	0	0	0	0	0	pharmaceutical	15
Bicalutamide	0	0	6.442483	3.377117	16.864226	14.19915	2.5209055	6.3791755	2.975486	2.900965	2.988894	0	0	0	0	0	12.2041754	11.7291774	0	37.5699505	0	63.080825	31.491157	0	4.5815635	4.203553	4.718976	5.929743	4.350331	47.81143	0	0	9.450658	7.04774233333333	3.708836	pharmaceutical	2.5
Bis(2-ethylhexyl)phosphate	0	0	0	0	0	0	984.572	0	991.3405	722.587	1286.694	875.663	236.639	825.4705	571.7334	715.2776	351.932	207.4844	109.985	0	0	94.161	0	0	316.2005	0	0	0	347.231	66.11	0	0	0	0	0	plastic additive	30
Bisoprolol	0	0	30.583896	19.427571	54.50276	65.616938	4.990676	17.4058235	7.675832	8.656745	10.2618235	0	36.234424	11.2280135	10.4276075	0	173.6130184	130.4113688	43.975528	43.9450935	9.879485	800.663972	383.199491	0	11.9647005	5.8708275	8.749483	16.8548975	12.2306365	312.0274585	0	0	73.968918	48.6204376666667	23.9960996666667	pharmaceutical	2.2
Bisphenol S	0	0	0	0	0	0	0	0	0	0	3.582192	0	0	0	0	0	0	0	0	9.83454	13.2052525	18.656596	0	0	0	0	0	0	0	0	0	0	0	0	0	industrial	2.5
Boscalid	0	0	0	0	0	0	0	0	0	0	0	0	0	0	0	0	0	0	0	21.212528	0	0	0	0	0	0	0	0	0	0	0	0	0	0	0	fungicide	10
Bupropion	0	0	0	17.523496	0	0	0	0	0	0	0	0	0	0	0	0	0	0	0	0	0	27.622476	16.860423	0	0	0	0	0	0	19.9369995	0	0	0	0	0	pharmaceutical	6.4
Caffeine	0	0	0	0	0	0	0	0	0	0	0	0	0	0	0	0	0	0	96.746621	0	395.663826	45.292473	31.021562	0	0	0	0	595.898792	124.8200275	104.67312	0	0	0	0	0	stimulans	25
Carbamazepine	0	0	128.313483	76.036999	142.782258	146.183836	43.1475655	146.852962	72.3288515	84.347444	105.198141	0	1656.49036733333	300.1362818	116.8080836	117.089463	260.4163038	278.0189024	2.196425	76.3246295	20.5741965	712.720672	417.1968775	14.239918	50.270804	51.039922	59.4678795	54.453015	82.2984885	569.550817	0	0	399.546249333333	310.815937333333	209.587319666667	pharmaceutical	0.7
Carbendazim	0	4.221789	5.036097	3.813992	4.282579	5.484452	6.023581	17.303675	11.6815965	13.2472335	11.899327	0	0	3.441639	0	0	10.633839	7.5934518	5.690474	0	9.011818	16.8941325	10.727606	0	0	0	0	0	0	3.963715	0	0	0	0	0	fungicide	3
Celecoxib	0	0	0	0	0	0	0	0	0	0	0	0	0	0	0	0	0	0	0	0	0	19.1329175	13.520696	0	0	0	0	0	0	30.8098685	0	0	15.9838656666667	11.6282945	0	pharmaceutical	3.5
Cetirizine	0	0	9.360508	6.47926	14.8365	8.09833	0	6.680807	5.5045605	6.6119585	8.1796355	0	5.001442	0	0	0	34.1598076	23.394981	85.4412815	20.85301	0	89.6823845	50.6823835	0	0	0	0	0	11.9895355	69.9222365	0	0	30.8208713333333	23.4598843333333	22.0094866666667	pharmaceutical	5
Chlorothalonil-4-hydroxy	0	0	0	0	0	0	0	0	1.739855	1.121341	2.3429435	0	0	0	0	0	0	0	0	0	0	12.626	12.216	0	0	0	0	0	0	0	0	0	0	0	0	fungicide	0.75
Chlorotoluron	0	0	0	0	0	0	15.772391	0	13.781794	12.7773815	14.8639825	0	0	0	0	0	4.933649	5.896254	7.255034	9.91322	0	2.5653025	0	0	0	0	0	0	0	0	0	0	0	0	0	herbicide	1
Chloroxuron	0	0	0	0	0	0	0	0	0	0	0	0	0	56.117083	0	0	0	0	0	0	0	0	0	0	0	0	0	0	0	0	0	0	0	0	0	herbicide	1
Citalopram	0	0	15.131693	10.74415	18.663386	18.082748	0	0	0	0	0	0	54.519605	0	0	0	34.1415864	33.4995342	0	15.042558	0	140.665169	72.840572	0	0	0	0	6.521261	0	91.004789	0	0	63.298	35.0491753333333	10.304841	pharmaceutical	6
Clarithromycin	0	0	22.617582	37.368643	26.772336	20.240347	0	0	0	0	10.08462	0	7.228177	0	0	5.4866085	17.0458692	11.3091564	44.339986	0	0	128.9363395	72.8246115	0	0	0	6.626753	8.693287	9.163756	39.606403	0	0	15.728867	10.4898206666667	5.86002733333333	pharmaceutical	5
Clofibric acid	0	0	0	0	0	0	0	0	6.8364085	6.5214985	11.0231915	0	0	0	0	0	0	0	0	0	0	0	0	0	0	0	0	0	0	0	0	0	0	0	0	pharmaceutical	5
Clonidine	0	0	0	0	0	0	0	0	0	0	0	0	0	0	0	0	5.40545166666667	0	0	0	0	0	0	0	0	0	0	0	0	0	5.209594	0	7.114962	7.49060966666667	7.476763	pharmaceutical	5
Clopidogrel	0	0	0	0	5.589743	0	0	0	0	0	0	0	0	0	0	0	0	0	0	0	0	17.121701	10.7896985	0	0	0	0	0	0	11.5197495	0	0	6.87768633333333	4.975386	0	pharmaceutical	4
Clothianidin	0	0	0	0	0	0	0	0	0	0	0	4.379431	0	0	0	0	0	0	0	0	0	0	0	0	0	0	0	0	0	0	0	0	0	0	0	insecticide	2.5
Clozapine	0	0	0	0	0	0	16.856812	0	0	0	0	9.062812	363.192170666667	21.7336104	9.817087	0	12.6108194	11.034831	0	0	0	49.512686	42.286604	0	0	0	0	0	0	27.111681	0	0	0	0	0	pharmaceutical	7
Cotinine	0	0	6.288299	0	12.55309	16.69618	599.436441	297.8131595	579.1861805	572.944047	546.555914	0	0	114.123624	26.8901495	16.8428135	22.508852	11.2181035	25.851173	45.574458	68.003414	119.9158555	79.9194345	11.7199635	14.716263	20.2927075	14.779536	60.91866	41.8113465	59.649748	0	0	28.386915	0	0	human metabolite	1.9
Cyclamate	20.876	52.112	48.82	24.562	32.725	37.728	117.547629	315.2928915	160.8072315	163.4963875	228.1817425	0	122.103163	45.6401242	712.009515	359.941013	278.234866666667	246.723392333333	103.0635	158.3115	1101.566	336.1395	287.4825	0	40.734	38.952	37.862	315.31	108.9015	493.9125	0	0	50.7966823333333	83.1554365	57.6785505	sweetener	20
Cyclohexylamine	0	0	0	0	0	0	226.270895	302.207062	582.0771325	442.297016	424.777664	0	0	0	0	0	0	424.414764	94.168108	51.054686	63.809082	120.5814645	108.9721015	0	0	0	0	227.468929	66.1506035	91.0893715	0	0	0	0	0	industrial	50
Cyromazine	0	0	0	0	0	0	0	0	0	4.783278	0	0	0	28.178083	0	0	40.049234	61.534407	0	0	0	0	0	0	0	0	0	0	0	0	0	0	0	0	50.3295463333333	insecticide	3.7
Daidzein	0	0	0	0	0	0	0	0	0	0	4.649917	0	0	0	0	0	0	0	0	0	0	15.0194275	0	0	0	0	0	0	0	0	0	0	0	0	0	food ingredient	4
Decylsulfate	0	0	0	25.174	26.514	54.947	0	0	0	0	0	0	0	156.728164	0	0	0	0	74.0395	0	0	0	0	0	0	0	0	0	0	0	36.13248	0	0	0	0	surfactant	25
DEET	0	0	4.967913	0	0	0	38.620216	29.4741615	20.8417385	22.1323235	29.2878105	0	0	0	0	0	32.587189	55.3084595	70.7464015	31.137377	27.661798	243.6967105	92.319019	10.4550155	9.824585	11.6165625	12.8393055	12.8487705	15.300902	35.959278	0	0	7.07121466666667	0	0	repellent	3
Denatonium	0	0	21.335648	7.498404	31.658513	40.87084	0	10.3025745	11.1071825	12.1760715	20.6028955	0	29.5199683333333	13.2880794	8.8763724	6.3578376	79.2705964	74.5867048	65.252235	169.8801375	13.6482925	506.2408915	302.0083605	0	10.9238995	25.9912225	29.6878935	26.1537385	34.1515945	170.39118	0	0	102.423232333333	82.3937356666667	67.8962946666667	bittern	6.1
Desethylatrazine	0	0	0	0	0	0	2.9809615	2.7711655	3.377242	2.7276505	3.246988	0	0	0	0	0	0	3.243772	0	0	0	13.0080445	10.596297	0	0	0	0	18.640373	0	0	0	0	4.59609166666667	3.602079	0	herbicide	2.5
Desethylterbutylazine	0	0	0	0	0	0	0	7.9697235	5.2750295	6.3055245	7.7064285	0	0	0	0	0	0	0	9.922282	24.450548	0	9.036713	0	7.690168	0	0	0	0	0	0	0	0	0	0	0	herbicide	4
Desisopropylatrazine	0	0	0	0	0	0	5.133125	6.8103055	6.319875	0	8.704539	0	0	0	0	0	0	0	8.173	8.5795	7.7155	0	9.578	10.6385	8.93	0	7.9905	0	0	0	0	0	0	0	0	herbicide	5
Desphenyl chloridazon	0	0	0	0	0	0	83.5406395	0	70.568291	67.158165	92.723025	0	0	0	0	0	0	60.423257	0	0	0	0	0	0	0	0	0	0	0	0	0	0	0	0	0	herbicide	9
Diazepam	0	0	0	0	0	0	0	0	0	0	0	0	0	0	0	0	2.561572	1.094508	1.087945	0	0	0	0	0	0	0	0	0	0	2.2277625	0	0	0	0	0	pharmaceutical	1
Diazinon	0	0	0	0	0	0	0	0	0	0	0	0	0	0	0	0	0	0	0	0	0	3.2255715	0	0	0	0	0	0	0	0	0	0	0	0	0	pharmaceutical	1.2
Dichlorprop	0	0	0	0	0	0	0	0	0	0	0	0	0	0	0	0	0	6.88856	0	0	0	0	0	0	0	0	0	0	0	0	0	0	0	0	0	herbicide	4
Diclofenac	0	0	308.313053	185.766052	370.512705	287.315164	29.910677	114.1002875	57.096909	77.754167	120.2601225	0	319.560641666667	94.0612548	67.9568586	47.2250074	311.8488686	272.1872862	1277.6869615	397.4502355	47.33986	3390.84805	1696.3739345	17.703473	92.331903	109.7620385	114.1111075	120.8252115	145.834559	1939.800513	0	0	1108.82761733333	682.971004666667	810.009705	pharmaceutical	6
Dicyclohexyl sulfosuccinate	0	0	0	0	0	0	0	0	0	0	0	0	0	5.988393	0	0	0	0	0	0	0	0	0	0	0	0	0	0	0	0	0	0	0	0	0	surfactant	4
Diflufenican	0	0	0	0	0	0	0	0	0	0	0	0	0	0	0	0	0	0	0	0	0	0	0	0	0	0	0	0	0	0	0	0	0	35.079066	38.3484296666667	herbicide	25
Diglyme	0	0	0	0	0	0	0	0	0	0	292.19729	0	0	0	0	0	0	0	0	0	0	0	0	0	0	0	0	0	0	0	6849.326421	0	0	0	0	industrial	250
Dimethachlor ESA	0	0	0	0	0	0	18.794413	0	16.1032935	18.422206	20.3988155	175.865677	145.277789666667	73.722325	46.8794688	35.697313	22.2793616	28.1791324	119.12	120.83	0	71.9185	66.875	103.7	95.883	91.2825	92.189	79.5325	91.899	75.307	0	7.34502366666667	5.773477	37.301683	32.5851326666667	herbicide	3.5
Dimethenamid	0	0	0	0	0	0	0	0	3.157462	0	4.186617	0	0	0	0	0	0	3.237068	0	0	8.7793685	0	0	0	0	0	0	0	0	0	0	0	0	0	6.280878	herbicide	2.9
Dimethylaminophenazone	0	0	0	0	0	0	0	0	8.563781	9.586421	9.444961	0	0	0	0	0	0	0	0	0	0	11.244427	8.701485	0	0	0	7.848217	0	0	8.6476645	0	0	0	11.010362	0	pharmaceutical	2
Diphenhydramine	0	0	7.108436	7.622183	11.491616	7.796925	0	0	0	0	8.424613	0	0	0	0	0	7.9227548	4.85490933333333	0	0	0	79.725747	21.6501125	0	0	0	0	0	0	36.34422	0	0	19.3247163333333	0	0	pharmaceutical	2
Diuron	0	0	0	0	0	0	0	12.60792	5.396986	5.3145855	5.182284	0	0	4.053311	0	0	12.8160902	10.7392118	44.534849	7.2633835	9.7922335	50.717536	54.378362	0	0	0	0	0	0	7.3916105	0	0	0	0	0	herbicide	2.5
Epoxiconazole	0	0	0	0	0	0	0	0	0	0	0	0	0	0	0	0	0	0	29.807135	11.7003455	0	0	0	0	0	0	0	0	0	0	0	0	4.73627033333333	8.10303	14.3378316666667	fungicide	4
Fenuron	0	0	0	0	0	0	0	0	0	0	2.038794	0	0	0	0	0	0	79.315556	0	0	0	11.705429	5.5433925	0	0	0	0	0	0	5.291081	0	0	0	0	0	herbicide	1.5
Fipronil	0	0	0	0	0	0	0	0	0	0	0	0	0	0	0	0	0	0	0	0	0	0	0	0	0	0	0	0	0	0	0	0	3.46190933333333	2.24778333333333	0	insecticide	2
Fipronil sulfide	0	0	0	0	0	0	1.806826	0	0	0	0	0	0	0	0	0	0	0	0	0	0	0	0	0	0	0	0	0	0	0	0	0	0	0	0	biocide	1
Fluconazole	0	0	15.099165	21.734815	22.160521	25.668693	0	0	0	0	0	0	0	0	0	0	22.7785406	20.55161425	0	0	0	94.203568	50.8547275	0	0	0	0	120.06388	0	0	0	0	15.564341	8.02024966666667	8.37313366666667	pharmaceutical	6
Flufenacet	0	0	0	0	0	0	0	0	3.8938005	3.94138	4.6955715	0	7.84682366666667	2.9476874	3.40415033333333	0	0	0	0	0	7.1688815	7.1806665	3.14148	0	0	0	0	0	0	0	0	55.315157	174.202894	51.891764	436.601253	herbicide	2.5
Flurtamone	0	0	0	0	0	0	0	0	0	0	0	0	0	0	0	0	0	0	0	0	0	0	0	0	0	0	0	0	0	0	0	46.8921676666667	81.0947596666667	28.384733	13.0609033333333	herbicide	2.8
Flusilazole	0	0	0	0	0	0	0	0	0	0	0	0	0	0	0	0	3.219527	2.153433	0	0	0	0	0	0	0	0	0	0	0	0	0	0	0	0	0	fungicide	2
Flutamide	0	0	0	0	0	0	0	0	0	0	0	0	0	0	0	0	7.395875	0	0	0	0	0	0	0	0	0	0	0	0	0	0	0	0	0	0	pharmaceutical	1
Fluvoxamine	0	0	10.961917	0	10.769261	11.36573	0	4.042011	0	0	4.652124	0	0	0	11.608121	0	6.4050354	5.5946594	0	4.531717	0	17.7588585	14.505396	0	0	0	0	0	0	0	0	0	15.8536703333333	10.538729	0	pharmaceutical	3.7
Furosemide	0	0	49.358189	29.572949	22.523976	9.740786	0	0	0	0	0	0	80.8880796666667	26.30978	31.4279265	0	85.8634454	71.3686424	73.127223	34.1817555	58.244956	164.259872	71.9438785	6.55807	12.9685395	17.565933	5.3410725	221.949376	23.634325	129.6165085	0	0	388.844893666667	341.938885666667	162.020328333333	pharmaceutical	4
Gabapentin	0	0	0	0	0	0	287.512139	618.738115	422.536472	415.481467	414.4932905	0	646.956323	6.448	355.505519	300.736	542.38339	490.4479716	143.4959955	231.0639905	71.3583995	4320.4870945	2319.7881755	78.24683	102.3236715	82.6354485	115.109951	94.378509	238.905886	885.3799985	0	0	650.136539333333	978.371802	842.610715666667	pharmaceutical	2.8
Gabapentin-Lactam	0	0	0	0	0	0	0	0	0	0	0	0	569.024491333333	173.3197878	62.057426	53.7637896	150.211487	130.479785	159.0808035	666.097366	0	332.175251	133.4902925	217.176079	315.612565	295.905525	388.2920175	0	460.544456	307.262635	0	0	268.967076666667	224.787152666667	398.705332	pharmaceutical	4
Genistein	0	0	0	0	0	0	0	4.720936	0	5.9208785	5.9321045	0	0	0	0	47.3160276	32.821552	31.97557125	18.056957	0	18.371207	27.671306	18.5848795	0	0	0	0	0	14.089559	11.861594	0	0	0	0	0	food ingredient	2
Guanylurea	0	0	5812.739843	2272.133704	1987.89209	1781.332543	696.6314885	972.925552	962.9936255	704.8094915	801.013169	0	0	0	0	0	0	0	1678.6482785	3365.9225975	0	14764.9685185	7055.752908	0	1388.650606	1137.849887	1665.5998335	1518.562723	2372.315839	3979.1493885	0	0	1382.14861666667	412.478051	578.965074	pharmaceutical	200
Harman	0	0	0	0	0	0	0	0	0	0	0	0	2.0232785	0	0	0	3.485811	0	8.147208	0	0	18.0325605	9.956379	0	0	0	0	0	0	0	0	0	2.99078733333333	2.6766755	0	food ingredient	2
Hexadecylpyridinium	0	0	0	0	0	0	0	0	0	0	0	0	0	0	0	0	0	0	0	0	0	0	0	0	0	0	0	3046.664	0	0	0	0	0	0	0	biocide	70
Hexazinone	0	0	0	0	0	0	0	0	0	0	0	0	0	0	0	0	0	0	0	7.400825	0	0	0	0	0	0	0	0	0	0	0	0	0	0	0	herbicide	2.9
Hydrochlorothiazide	0	0	539.790693	423.046241	891.182714	500.322859	0	218.5771685	91.877059	179.3140455	196.915971	0	828.358066333333	353.2559792	150.918952	122.1296205	1105.156576	1069.6317494	691.204934	395.6476465	0	2644.322527	1722.362594	0	170.2074165	0	254.9451275	140.9136235	249.225729	1506.398289	0	0	1861.01708366667	1462.448585	1083.48531933333	pharmaceutical	60
Icaridin	0	0	0	0	0	0	3.264343	13.3180485	9.2698935	6.2864045	11.497996	0	0	12.237941	0	0	0	0	19.3229085	0	18.31207	54.4223845	24.798406	22.770089	17.326545	0	16.89125	15.857917	0	0	0	0	0	0	0	repellent	2
Imazalil	0	0	0	0	0	0	0	0	0	0	0	0	0	0	0	0	0	0	0	0	0	10.1881355	6.2464745	0	0	0	0	0	0	4.4420805	0	0	0	0	0	biocide	3
Imidacloprid	0	0	0	0	6.378512	0	0	0	2.691344	0	0	0	4.548059	4.408239	0	0	7.1287366	6.9184675	13.110184	8.2726	5.11154	42.681787	23.0462315	0	0	0	0	0	0	24.583906	0	0	18.3925243333333	14.7072786666667	7.925205	insecticide	2.5
ISO E Super	0	0	0	0	0	0	1115.9994455	0	0	0	0	0	0	0	0	0	0	0	0	0	0	700.369216	0	0	0	0	0	0	0	649.9072125	0	0	0	0	0	fragrance	600
Isoproturon	0	0	0	0	0	0	2.36063	9.2422675	5.9645995	6.413438	6.518381	0	0	0	0	0	0	1.877837	2.4817615	1.9136155	5.124155	5.4198905	4.0165525	0	0	0	0	0	0	2.004099	0	0	1.280939	0	1.630185	herbicide	1
Ketoconazole	0	0	0	0	0	0	0	0	0	0	52.085884	0	0	0	0	0	0	0	0	0	0	0	0	0	0	0	0	0	0	0	0	0	0	0	0	pharmaceutical	12
Ketoprofen	0	0	0	0	0	0	0	0	0	0	8.41225	0	0	0	0	0	0	0	8.879584	0	8.676999	23.652862	15.158304	0	0	0	0	7.1915155	0	7.7303785	0	0	0	0	0	pharmaceutical	6
Lauramidopropylbetaine	0	0	0	0	0	0	0	0	0	0	0	0	0	11667.993571	0	0	0	0	0	0	0	0	0	0	0	0	0	0	0	0	0	0	0	0	0	surfactant	1000
Lauric isopropanolamide	0	0	0	0	0	0	0	0	0	0	0	0	0	0	0	0	0	0	0	0	0	4.218108	0	0	0	0	0	0	0	0	0	0	0	0	0	surfactant	3.9
Lauryl diethanolamide	0	0	0	0	0	0	0	0	0	0	22.146444	0	22.581	0	29.795	0	0	0	30.847066	20.883246	30.7809095	0	0	0	0	0	0	0	42.465406	0	0	0	0	0	0	surfactant	20
Lenacil	0	0	0	0	0	0	3.161919	0	2.776705	3.219147	7.795953	0	0	3.536041	5.058665	3.5468505	7.426456	7.86947	0	0	0	13.689269	0	0	0	0	0	0	0	0	0	0	0	8.821029	11.359829	herbicide	2.5
Lidocaine	0	0	0	0	0	0	0	0	0	0	0	0	0	0	0	0	87.175678	67.9422246	0	0	0	150.6660155	88.2057075	0	0	0	0	0	0	78.4253625	0	0	0	0	0	pharmaceutical	50
Linuron	0	0	0	0	0	0	0	0	0	0	0	0	0	0	0	0	94.65817	0	0	0	0	0	0	0	0	0	0	0	0	0	0	0	0	0	0	herbicide	4
Lorazepam	0	0	0	0	0	0	0	0	0	0	0	0	12.4068036666667	0	0	0	0	0	0	0	0	0	0	0	0	0	0	0	0	0	0	0	0	0	0	pharmaceutical	12
Losartan	0	0	0	0	6.51533	6.421995	0	6.992672	5.938498	9.546753	10.3233965	0	0	0	6.8268118	5.128832	9.781227	8.1727432	162.114519	35.4330475	14.3844795	274.046595	167.536001	0	0	0	0	0	0	14.2893825	0	0	13.8429233333333	10.5183456666667	11.525939	pharmaceutical	5
m-Xylene-4-sulfonic acid	0	0	25.118	0	30.447	36.249	0	0	0	0	113.563668	0	29.3948675	35.44876925	35.3274468	46.0553965	35.2177388	30.3912588	180.444	173.5805	704.748	1092.122	427.2785	0	0	64.4355	62.074	104.0215	70.627	98.74	4.89842933333333	2.881492	56.3840716666667	42.2354393333333	33.3876213333333	industrial	2.5
MCPA	0	0	0	0	0	0	0	0	6.963074	5.7667465	5.8096905	0	0	0	0	0	0	0	0	0	0	0	0	0	0	0	0	0	0	0	0	0	0	0	0	herbicide	4.5
Mebendazole	0	0	0	0	0	0	0	0	0	0	0	0	0	0	0	0	9.98266	0	0	0	0	5.0491175	0	0	0	0	0	0	0	0	0	0	0	0	0	pharmaceutical	3.2
Mecoprop	0	0	0	0	0	0	0	5.9165	9.243	8.941	12.367	0	0	0	0	0	0	0	0	0	15.3905	46.208	38.8095	0	0	0	0	0	0	0	0	0	0	0	0	herbicide	2.5
Melamine	42.828226	40.039687	388.742644	339.543941	1152.178798	1222.561538	5996.334075	2323.159654	5430.0680965	5507.713016	5586.382357	0	0	3243.423698	1358.803441	0	1431.7611026	1502.616587	2326.135418	2366.343475	2292.7666065	14009.921448	5493.52897	430.701201	510.1523375	574.341269	796.148118	745.3500165	1046.3325095	2368.4908855	377.956918	0	1069.11593333333	1639.10910466667	898.056988	industrial	25
Memantine	0	0	0	0	0	0	0	0	0	0	0	0	0	0	0	0	12.0478358	8.8659438	0	0	0	29.319141	12.564138	0	0	0	0	0	0	17.0294705	0	0	15.683974	8.96911333333333	0	pharmaceutical	5
Mepiquat	0	0	0	0	0	0	0	23.3352495	24.502475	17.309886	18.228007	0	0	0	0	0	0	0	69.758929	0	57.054003	122.0940315	120.2217785	0	0	0	0	3039.2307205	0	81.35526	0	0	44.49734	33.1117385	32.066835	herbicide	3.8
Metalaxyl	0	0	57.855147	31.00539	21.863249	15.464729	4.3521305	0	47.172041	48.1900895	48.5353445	0	0	5.140755	0	0	0	3.552694	2.837012	0	4.3148135	4.6386385	3.884006	0	0	0	0	0	2.174292	0	0	0	0	0	0	fungicide	2
Metamitron	0	0	0	0	0	0	0	3.813925	0	0	0	0	0	0	0	0	0	0	0	0	0	0	0	0	0	0	0	0	0	0	0	0	0	0	4.16790533333333	herbicide	2.5
Metazachlor	0	0	0	0	0	0	4.4049505	0	3.682853	3.0835725	6.1442035	0	0	0	0	0	2562.729027	0	6.676274	7.8557035	13.8813715	14.2841535	12.585151	0	0	0	0	0	0	0	0	0	0	0	7.49896466666667	herbicide	2.4
Metazachlor ESA	0	0	11.478724	22.404523	30.912922	40.015571	686.412194	36.839325	579.73545	532.3803635	594.9136545	522.030526	394.235379333333	133.041788	119.8147746	114.3011374	79.9571458	90.0021352	1082.955164	1528.4327535	358.2234815	170.691323	178.819633	89.8712625	69.2647925	57.478131	65.2481805	57.413325	74.152359	35.733144	0	68.2697883333333	41.183196	57.911148	105.029718	herbicide	6
Metformin	13.644899	19.841506	103.166687	104.923093	158.354017	145.775203	0	0	0	0	1461.691894	0	209.817725333333	124.170825	818.4319498	380.4385852	564.085198	566.2593744	815.6927395	1328.0401455	2924.178616	1740.3342725	980.0169065	295.469799	299.0325625	368.731248	376.4246285	758.3502385	617.051259	1263.0924035	0	0	419.866107	303.259945666667	268.187217333333	pharmaceutical	7
Methiocarb	0	21.88078	32.623395	53.797658	40.845892	39.479388	0	0	0	0	0	0	0	0	0	0	0	0	0	0	0	0	0	0	0	0	0	0	0	0	0	0	0	0	0	insecticide	4
Methotrexate	0	0	0	0	0	0	0	0	0	0	0	0	0	38.615934	0	0	0	0	0	0	0	0	0	0	0	0	0	0	0	0	0	0	0	0	0	pharmaceutical	5
Metolachlor	0	0	0	0	0	0	0	2.09674	0	0	0	0	0	0	0	0	2.475788	0	5.992459	4.6169595	2.9111595	2.971561	2.2573345	0	0	0	1.722747	0	0	0	0	0	0	0	0	herbicide	1.5
Metolachlor ESA	0	0	0	3.296205	5.398937	6.219396	64.018958	8.805237	62.53182	57.577031	63.875967	35.497123	59.279111	7.983214	3.3262165	6.96627433333333	0	0	136.7855	52.5745	64.326	28.7625	28.794	0	0	0	0	0	0	0	0	0	0	0	11.033069	herbicide	3
Metolachlor OA	0	0	0	0	0	0	22.19191	0	19.085981	16.933646	16.7150925	0	6.170829	0	7.085685	0	0	0	41.745254	28.6113505	33.266324	15.289944	14.380247	0	0	0	0	0	0	0	0	0	0	0	0	herbicide	3
Metoprolol	0	3.560056	246.499902	113.665781	209.091533	147.673639	31.2536365	80.361273	49.8389635	52.4390175	56.780956	0	97.7558346666667	36.39364	13.1450012	6.388107	249.7519848	197.6850968	235.541342	103.8301515	32.755694	2612.949903	1460.913821	0	16.764964	15.8602325	42.978805	53.19806	54.0083425	319.408181	0	0	267.252310666667	167.282560333333	72.9740096666666	pharmaceutical	2.5
Metoprolol acid	0	0	0	0	0	0	103.5108185	123.979399	108.174945	115.211378	125.4589705	0	0	0	0	0	0	32.202926	243.8316365	142.9679	157.038931	1105.5786885	489.3080795	22.409535	27.7335305	45.65781	34.635161	50.6146365	70.895775	169.618215	0	0	128.877205666667	81.3428986666667	66.757774	pharmaceutical	15
Metribuzin	0	0	0	0	0	0	0	0	0	0	0	0	0	0	0	0	0	0	0	0	0	0	0	0	0	0	0	0	0	0	0	0	1.890623	0	0	herbicide	1.5
Myclobutanil	0	0	0	0	0	0	0	0	0	5.443877	0	7.99987733333333	5.379211	7.215502	8.072903	6.4093995	6.30819	7.3793795	0	0	6.880664	10.7779165	0	0	0	0	0	0	0	0	0	0	0	0	0	fungicide	5
Mycophenolic acid	13.855625	8.756602	13.909721	0	12.230213	6.219509	17.655125	14.833903	54.373509	37.2586145	43.7054135	0	0	0	0	0	0	0	36.113926	31.374296	45.0528565	99.5813095	80.249908	25.6882865	11.231054	0	5.4060445	26.2846315	40.462658	26.0859085	0	0	9.38406566666667	5.64138466666667	10.04634	pharmaceutical	5
N-Butylbenzenesulfonamide	0	0	0	0	0	0	0	0	0	0	19.288414	0	0	231.379996	0	0	34.249908	0	0	0	32.7344295	85.5837855	56.130428	0	0	0	0	0	0	0	0	0	0	0	0	industrial	5
N-Cyclohexyl-2-benzothiazole-amine	0	0	0	0	0	0	0	0	0	0	0	0	0	7.022807	0	0	0	0	0	0	0	2.669323	0	0	0	0	0	5.678507	0	0	0	0	0	0	0	rubber additive	2
N-Ethyl-o-toluenesulfonamide	0	20.334599	15.132179	0	18.675138	17.253572	0	0	0	0	17.16577	0	0	27.355679	20.462624	19.993567	15.020418	10.786515	33.872687	0	61.4371555	85.118365	36.5156815	34.724947	0	0	0	0	70.8858865	35.4993375	0	0	0	0	0	industrial	5
N-Formyl-4-aminoantipyrine	0	0	546.153	300.079	700.747	622.292	93.6974095	120.0925705	91.5010565	87.593257	101.196214	0	28.6046603333333	140.2442682	105.1697092	94.4158702	116.0039178	101.4945446	0	0	0	0	0	0	0	0	0	0	0	0	0	0	1458.062024	950.798799	427.653591333333	pharmaceutical	10
N,N-Dimethyldodecylamine	0	0	0	0	0	0	0	0	0	0	330.393369	0	0	0	0	0	0	51.9786545	0	0	0	0	0	0	0	0	0	42.836068	0	0	0	0	0	0	0	pharmaceutical	15
N,N-Dimethyldodecylamine N-oxide	0	0	0	0	0	0	0	0	0	0	0	0	0	0	107.4389045	0	0	0	0	0	0	0	0	0	0	0	0	0	0	0	0	0	0	0	0	surfactant	70
Nitrendipin	0	0	0	0	0	0	0	0	0	0	0	0	0	0	0	0	0	0	0	0	0	5.966244	0	0	0	0	0	0	0	0	0	0	0	0	0	pharmaceutical	5
Nitrofurantoin	0	0	0	0	0	0	0	0	0	0	0	0	0	105.039965	0	0	0	0	0	0	0	0	0	0	0	0	0	0	0	0	0	0	0	0	0	pharmaceutical	50
Octyl-methoxycinnamate	0	0	0	0	0	0	0	0	0	0	143.689764	0	0	0	0	0	0	0	0	0	0	0	0	0	0	0	0	0	0	0	0	0	0	0	0	UV filter	95
Ofloxacin	0	0	0	0	0	0	0	0	0	0	0	0	0	0	0	0	0	0	0	0	0	198.738218	0	0	0	0	0	0	0	0	0	0	0	0	0	pharmaceutical	150
Oxazepam	0	0	0	0	0	0	0	0	0	0	0	0	0	0	0	0	0	0	0	0	0	16.067985	14.5562465	0	0	0	0	0	0	25.7888295	0	0	34.309262	29.990794	29.9379213333333	pharmaceutical	7
Oxybutynin	0	0	0	0	0	0	0	0	3.716254	0	0	0	0	0	0	0	0	0	0	0	0	0	0	0	0	0	0	4.024226	0	0	0	0	0	0	0	pharmaceutical	3
p-Toluenesulfonamide	0	0	0	0	0	0	0	0	293.495724	282.405857	246.47822	0	0	898.7304195	0	0	0	0	0	0	464.778034	709.799298	290.686384	0	0	0	94.740582	1424.661886	85.906706	148.790299	0	0	0	0	0	industrial	15
Pentoxifylline	0	0	0	0	0	0	0	0	0	0	0	0	0	0	0	0	0	0	0	0	0	16.78932	5.309917	0	0	0	0	0	0	0	0	0	0	0	0	pharmaceutical	3.7
Perfluoroheptanoic acid	0	0	0	0	0	0	589.641	136.859	759.468	531.9585	650.7685	0	0	0	0	0	0	0	0	0	0	0	0	0	0	0	0	0	0	0	0	0	0	0	0	PFC	5
Perfluorohexanoic acid	0	0	0	0	0	0	5.972578	0	5.5793755	5.779463	5.9776705	0	0	0	0	0	5.718209	0	0	0	0	0	0	0	0	0	0	0	0	0	0	0	0	0	0	PFC	2
Perfluorooctanoic acid	0	0	0	0	0	0	0	0	0	0	1266.243572	0	0	0	0	0	0	0	0	0	0	0	0	0	0	0	0	0	0	0	0	0	1.31833333333333	0	1.2935	PFC	1
Pethoxamid	0	0	0	0	0	0	0	0	0	0	0	0	0	0	10.078995	0	2.347372	2.346269	2.3080225	0	0	0	0	0	0	0	0	0	0	0	0	0	0	0	0	herbicide	2
Phenazone	0	0	22.572129	7.332934	43.533991	46.873123	0	9.3598365	4.818378	4.722668	5.19546	0	3.702	4.4511544	3.4847322	0	9.9420668	6.6691682	78.374469	55.751219	15.1417375	977.419643	344.0411665	0	0	0	0	12.151273	0	239.7178485	0	0	77.0765393333333	43.043895	24.383217	pharmaceutical	3
Phenylbenzimidazole sulfonic acid	0	0	153.134653	30.801398	142.532138	135.96164	37.3577575	150.7909035	74.324078	83.057031	88.848567	0	126.353505	121.464403	10.8486813333333	172.4845495	163.5286652	94.9615516	350.615221	195.4368975	40.503257	1471.8814055	905.073283	7.611615	14.4085005	27.768343	43.3399285	305.74066	112.5679885	578.2693275	0	0	0	0	0	UV filter	5
Pindolol	0	0	0	0	0	0	0	0	0	0	0	24.1678035	25.561057	25.774473	0	0	25.658475	24.8662915	406.392022	402.411529	399.502294	426.5029625	409.822171	0	405.756176	396.964667	0	0	0	408.0837215	0	224.391873	233.430084666667	244.405622666667	250.685229	pharmaceutical	7
Pioglitazone	0	0	0	0	0	0	0	0	0	0	0	0	0	0	0	0	0	0	0	0	7.639703	0	0	0	0	0	0	0	0	0	0	0	0	0	0	pharmaceutical	6
Pirimicarb	0	0	0	0	0	0	0	0	0	0	0	0	0	0	0	0	0	3.887405	0	0	0	0	0	0	0	0	0	0	0	0	0	0	0	0	0	insecticide	2
Pravastatin	0	0	0	0	0	0	13.0915625	15.766471	23.4366095	11.173595	23.5310875	0	8.43997766666667	12.01316	0	0	0	0	27.52216	19.8997045	50.5454605	37.1391825	52.412421	24.023993	24.4624765	20.9208205	28.1245935	31.4194085	47.9885985	21.5166965	0	0	0	0	0	pharmaceutical	8
Propamocarb	0	0	0	0	0	0	0	0	0	0	2.556374	0	0	0	0	0	0	0	0	0	0	4.867034	2.01462	0	0	0	0	8.922515	0	0	0	0	0	0	0	fungicide	2
Propanil	0	0	0	0	0	0	0	0	0	0	0	0	0	0	0	0	0	0	5.39177	0	0	0	0	0	0	0	0	0	0	0	0	0	0	0	0	herbicide	3.5
Propiconazole	0	0	11.934007	9.759605	3.016735	8.892	0	0	0	0	0	0	4.288869	4.0229185	0	0	3.7480325	0	3.415519	0	0	5.046015	3.277922	0	0	0	0	0	0	0	0	0	16.8479133333333	14.4532583333333	13.7513373333333	fungicide	3
Propranolol	0	0	9.314752	7.33758	11.581366	13.924647	0	0	0	0	2.914428	0	30.257811	0	0	0	10.0047634	8.835092	3.121483	0	0	71.435179	41.654064	0	0	0	0	4.5739945	4.276495	38.143517	0	0	11.233086	6.89823566666667	3.06554033333333	pharmaceutical	2.5
Propyphenazone	0	0	0	0	0	0	0	0	2.2083225	2.0790235	2.674188	0	0	0	0	0	0	0	0	0	0	0	0	0	0	0	0	0	0	38.2278205	0	0	0	0	0	pharmaceutical	1
Propyzamide	0	0	0	0	0	0	0	0	0	0	0	0	0	0	0	0	0	9.547574	0	0	0	0	0	0	0	0	0	0	0	0	0	0	0	12.4241753333333	0	herbicide	9
Prosulfocarb	0	0	0	0	0	0	0	0	0	0	0	0	0	0	0	0	0	0	4.271931	0	9.652004	9.3156535	7.4032415	0	0	0	0	3.606746	0	0	3.652064	0	0	0	0	herbicide	2
Prothioconazole-desthio	0	0	0	0	0	0	0	0	0	0	0	0	0	0	0	0	3.273497	0	5.019598	3.302535	0	0	0	0	0	0	0	4.677542	0	0	0	0	0	0	4.15499766666667	fungicide	2.5
Quinmerac	0	0	0	0	0	0	10.1859665	0	9.850279	10.164003	10.2734855	0	0	0	0	0	0	0	0	0	33.4227715	14.8603405	11.229855	0	0	0	0	0	0	0	0	0	0	0	10.9863303333333	herbicide	7
Ranitidine	0	0	0	18.240226	29.268939	22.251154	0	0	0	0	0	0	0	21.885083	0	0	21.3154132	23.0129795	0	0	0	897.3174025	417.827279	0	0	0	0	0	0	263.922181	0	0	0	0	0	pharmaceutical	15
Roxithromycin	0	0	22.744856	0	16.680071	21.511297	0	0	0	0	0	0	0	0	0	0	20.7221998	18.2461366	0	0	0	0	18.3747835	0	0	0	0	0	0	36.5408795	0	0	29.3724366666667	19.5474306666667	0	pharmaceutical	15
Saccharin	29.722619	36.161748	0	7.88125	14.303891	35.498531	0	0	0	0	130.742036	0	0	2628.701135	195.207435	0	0	0	0	0	0	0	0	0	0	0	0	0	0	0	0	0	0	0	0	sweetener	7
Scopolamine-N-butyl	0	0	0	0	0	0	0	0	0	0	0	0	0	0	0	0	0	0	0	0	0	18.335891	4.941999	0	0	0	0	0	0	0	0	0	0	0	0	pharmaceutical	4
Sertraline	0	0	0	0	0	0	0	7.517276	0	0	0	0	16.9860086666667	0	0	0	0	0	0	0	6.712956	18.7232665	7.7955615	0	0	0	0	0	4.341733	7.8391845	0	0	7.866889	6.427444	0	pharmaceutical	2.5
Simetryn	0	0	0	0	0	0	0	0	0	0	0	0	0	0	0	0	0	0	0	0	0	5.013465	0	0	0	0	0	2.5499475	0	0	0	0	0	0	0	herbicide	2.5
Sotalol	0	0	0	0	9.601562	0	9.5370495	18.757419	10.5484705	10.672587	12.941038	0	0	0	0	0	28.9379562	25.23006125	96.050949	38.697634	0	59.1273955	33.5411915	0	0	0	12.3931465	12.0951355	12.7399615	137.419873	0	0	173.359480333333	222.863540333333	162.941440666667	pharmaceutical	6
Sulcotrione	0	0	0	0	0	0	0	0	0	0	0	0	0	0	0	0	0	0	0	23.0866985	0	54.7538665	0	0	0	0	0	0	0	0	0	0	0	0	0	herbicide	20
Sulfamethoxazole	0	0	10.906578	0	25.924167	26.939413	11.6868475	10.6073055	11.3171	12.2215325	16.3521085	0	0	4.0207265	15.4107748	5.7441688	22.5090214	16.5619294	43.7442485	35.418881	0	193.1861015	126.9063175	0	0	12.311058	10.803118	0	23.581268	67.449155	0	0	27.3689366666667	22.650503	14.1067136666667	pharmaceutical	4
Sulfapyridine	0	0	16.44524	0	17.378928	12.56315	3.3787215	11.239831	7.586541	8.1639075	10.650132	0	0	21.8097002	8.40171975	6.73358533333333	30.8783814	25.7074686	0	0	0	171.7357875	89.1509585	0	6.0208225	0	8.733399	0	0	85.3213915	0	0	357.046141666667	267.566988	111.329923666667	pharmaceutical	3
Tebuconazole	0	0	4.069911	3.28569	0	0	0	0	0	0	0	0	2.93497033333333	0	0	0	0	0	0	0	0	0	0	0	0	0	0	0	0	0	0	0	7.15793333333333	7.62419733333333	6.65426433333333	fungicide	2
Telmisartan	0	0	0	0	0	0	0	0	2088.145	2018.995	0	0	0	0	0	0	232.2862472	188.9695442	320.733421	0	0	3405.7997475	2362.2759975	0	0	0	0	0	0	2095.279317	0	0	177.645052666667	134.642731333333	98.851905	pharmaceutical	30
Temazepam	0	0	0	0	0	0	0	0	0	0	6.520312	0	0	0	0	0	7.5267152	5.930956	14.617718	0	28.3614005	36.896088	24.5205035	0	0	0	0	179.303778	21.943112	20.6921625	0	0	5.73690066666667	4.14698633333333	7.70722866666667	pharmaceutical	3
Terbinafine	0	0	0	0	0	0	0	0	0	0	0	0	0	0	0	0	0	0	0	0	0	2.924991	0	0	0	0	0	0	0	0	0	0	0	0	0	pharmaceutical	2.5
Terbuthylazine	0	0	0	0	0	0	12.8063795	11.4089525	19.2542425	18.049637	27.2186555	0	0	0	0	0	0	2.789775	13.6990855	9.3362305	5.021481	5.418978	4.363471	0	0	4.928849	4.371309	4.476163	7.2833675	5.445373	0	0	0	0	0	herbicide	1
Terbuthylazine-2-hydroxy	0	0	0	0	0	0	6.8376875	8.2633325	11.7923465	10.361018	10.8081725	0	0	0	0	0	0	6.184941	0	0	23.0105635	14.001001	16.736735	0	0	0	0	0	0	0	0	11.203057	9.174125	9.93933033333333	9.793943	herbicide	4.4
Terbutryn	0	0	0	0	0	0	3.1358175	5.1628895	2.471554	3.404867	3.4414095	0	0	0	0	1.606652	2.9104925	0	13.340159	5.0498705	23.6427805	68.468331	66.5143705	0	0	0	3.088344	3.319646	4.484608	15.778436	0	0	7.96200466666667	6.24197833333333	5.590998	biocide	1.5
Tetraglyme	0	0	0	0	0	0	51.744739	0	101.58076	101.390185	107.5902865	0	0	106.148773	0	0	0	0	5.536383	5.923971	9.430314	31.1011565	19.3391285	0	0	0	0	9.1299465	0	6.5177445	0	0	5.03623566666667	0	0	industrial	2
Theophyllin	0	0	0	0	0	0	88.107	235.9355	126.8065	138.437	145.7845	0	0	0	0	0	59.8462635	269.8916655	37436.885066	26658.197688	0	0	14492.6263085	0	20083.427033	21965.461101	21478.936988	41067.173363	0	0	0	0	0	0	0	pharmaceutical	10
Thiabendazole	0	0	0	0	0	0	0	0	0	0	0	0	0	0	0	0	0	0	0	0	0	10.0950845	0	0	0	0	0	0	0	0	0	0	0	0	0	biocide	10
Thiamethoxam	0	0	0	0	0	0	0	0	10.4114005	12.782041	12.653293	0	0	0	0	0	0	0	0	0	0	0	0	0	0	0	0	0	0	0	0	0	0	0	0	insecticide	5
TMDD	0	0	0	0	0	0	0	0	0	431.5876	820.368039	0	0	0	0	0	0	0	207.2600155	175.275033	102.345092	183.893198	77.161099	136.7928	112.1373105	180.617122	182.168755	57.238583	108.312982	106.338281	960.590013	0	1369.69734266667	757.276840666667	1831.9217775	industrial	50
Tramadol	0	0	0	0	0	0	0	0	0	0	0	0	0	0	0	0	210.7512038	166.796712	285.14775	0	0	418.909248	226.3130445	0	0	0	0	239.5348675	0	400.817833	0	0	434.964933666667	341.331508333333	184.690018333333	pharmaceutical	140
Tri(butoxyethyl)phosphate	0	0	0	0	0	0	0	27.8393745	11.726973	0	25.515806	0	0	121.731555	0	28.079144	76.5243792	78.899425	39.172236	12.0188415	19.8365985	1710.740251	677.396704	0	0	0	0	0	0	19.6999245	0	0	0	0	0	plastic additive	10
Triadimenol	0	0	0	0	0	0	0	0	0	3.290232	0	0	0	0	0	0	0	0	0	12.816434	0	0	0	0	0	0	0	0	0	0	0	0	0	0	0	fungicide	2.7
Tricresylphosphate	0	0	0	0	0	0	0	0	0	0	8.779278	0	0	0	0	0	0	0	0	0	0	0	0	0	0	0	0	0	0	0	0	0	0	0	0	plastic additive	4
Triethylcitrate	0	0	0	0	0	0	0	0	0	0	163.563146	0	0	1458.76248	80.886163	0	0	0	0	90.466891	88.8071645	0	0	0	0	0	0	0	0	0	0	0	79.479854	0	0	plastic additive	50
Triethylphosphate	0	0	0	0	0	0	10.494035	38.5837125	62.6500575	58.648899	79.834849	0	36.001006	87.59485	83.5027485	68.5199802	136.2347484	74.1486564	29.427456	102.972975	76.813687	260.1699345	125.306893	0	0	0	32.9859395	58.0218995	48.602456	140.017395	0	0	77.8746086666667	66.7528313333333	37.8332065	plastic additive	3
Trimethoprim	0	0	21.513	13.184	21.724	19.771	0	0	0	4.0969425	4.8808375	0	0	0	0	0	15.9648888	12.267648	5.635987	10.3440235	0	171.55207	92.647841	0	0	0	0	0	0	16.4936965	0	0	9.05881033333333	0	0	pharmaceutical	4
Triphenylphosphate	0	0	0	0	0	0	10.607747	0	0	0	14.039975	0	0	22.293805	0	0	0	0	0	0	19.0843085	33.4919785	15.60713	0	0	0	0	0	0	0	0	0	0	0	0	plastic additive	7
Triphenylphosphine oxide	0	0	0	0	0	0	0	0	0	0	54.05401	0	0	143.607156	0	0	295.321901	0	0	0	33.0140185	37.649178	36.198884	0	0	0	0	164.9076235	21.4516505	26.8463075	0	0	0	0	0	industrial	20
Tris(1-chloro-2-propyl)phosphate	0	0	0	0	0	0	0	0	0	0	4901.19888	0	0	4681.727651	0	0	0	0	0	0	0	0	0	0	0	0	0	0	0	0	0	0	0	0	0	plastic additive	100
Tris(2-chloroethyl)phosphate	0	0	0	0	0	0	0	0	0	0	68.871055	0	0	826.043422	0	0	107.028449	0	0	0	0	45.0953605	0	0	0	0	0	0	0	0	0	0	0	0	0	flame retardant	6
Tris(2-ethylhexl)phosphate	0	0	0	0	0	0	0	0	0	0	163.778594	0	0	0	0	0	0	0	0	0	0	0	0	0	0	0	43.460535	36.944277	0	0	0	0	0	0	0	plastic additive	20
Valsartan	0	3.287395	105.05371	66.963207	485.211337	443.082885	32.067178	325.472097	80.3401755	87.3735395	90.38963	0	78.910492	80.2241998	123.633416	87.528502	159.7025372	141.0621164	465.5618295	201.9637375	179.3821235	7499.7082285	3384.023717	0	58.1565415	83.6541285	0	122.064003	69.2311325	246.2842125	0	0	0	0	0	pharmaceutical	3
Vardenafil	0	0	0	0	0	0	0	0	0	0	0	0	0	0	0	0	0	0	0	0	0	0	0	17.698718	0	0	0	0	0	0	0	0	0	0	0	pharmaceutical	10
Verapamil	0	0	6.03078	5.537908	5.376781	4.877148	0	0	0	0	1.576609	0	8.81042633333333	0	0	0	5.363163	3.7550624	0	8.9403325	0	23.7506465	5.4953415	0	0	0	0	0	0	10.915187	0	0	0	0	0	pharmaceutical	1.5
Ziprasidone	0	0	0	0	0	0	0	0	0	0	0	7.605564	0	0	0	0	0	0	26.8766815	77.418738	53.6253435	6.02473	0	0	15.522863	26.984243	12.4060075	6.958568	16.563473	5.394328	0	0	0	0	0	pharmaceutical	5
