# Supplementary material for: Reduced genetic diversity of freshwater amphipods in rivers with increased levels of anthropogenic organic micropollutants
Source: Evol Appl. 2022 May 10;15(6):976–91. doi: 10.1111/eva.13387 (PMC9234654; doi:10.1111/eva.13387)
Supplement: Supplementary file 4 — Table S4 [file EVA-15-976-s004.csv]

Name	H1	H2	H3	H4	H5	H6	S1	S3	S4	S5	E1	E2	E3	E4	E5	E6	P1	P2	P3	P4	P5	W1	W2	W3	W4	W7	A1	A2	A3	A4	A5	Type	MDL (ng/g)
1-Naphthylamine	0	0	0	0	0	0	0	0	0	0	0	0	0	0	0	0	12.788138	0	0	0	0	0	0	5.207633	0	0	0	0	0	0	0	industrial	0.1
1,2-Benzisothiazolinone	0	0	0	0	0	0	0	0	0	0	0	0	0	0	0	1.844361	0	0	0	0	0	0	0	0	0	0	16.6755	15.963	0	11.119	0	biocide	0.1
10,11-Dihydro-10-hydroxycarbamazepine	0	0	0.434298	0.669745	0	0.335545	0	0	0	0	0	0	0	0	0	0.192569	0	0	0	5.4740455	4.7102085	0	0	0	0	0	0	0	0	0	0	pharmaceutical	0.05
10,11-Dihydro-10,11-dihydroxycarbamazepine	0	0	0.798065	0.836732	0	0.805128	0	0	0	0	0	0.499947	0	0.137785	0	0.182906	0	0	0	2.726859	2.3960785	0	0	0.639541	0	0.8145605	0.311932	0	0	0.622015	0.3736895	pharmaceutical	0.05
1H-Benzotriazole	0	0	0	3.464681	3.289694	0	2.550779	3.177266	10.700466	3.62338	0	0	0	0	3.0589015	3.875199	3.630782	0	0	17.4678125	23.0097315	0	0	0	0	382.816502	0	0	6.9885035	5.3412855	6.8540755	corrosion inhibitor	0.1
2-(Methylthio)benzothiazole	0	24.300837	0	0	11.612311	0	0	0.223861	0	0	1.509104	1.953606	2.972932	2.969844	5.6505125	4.7513945	1.881867	0.12335	0.9751165	10.8320455	14.908272	0.638811	1.1112835	0.138463	3.63943	7.9065045	0	0	4.136754	0	0	rubber additive	0.05
2-Acetonaphthone	0	0	0	0	0	0	8.475044	14.534895	11.953278	7.52079	0	0	0	0	0	6.733538	0.21093	0.196479	0	0.222231	0.174071	0	0	0.230105	0.237893	0.242474	0	0.737572	0.8240795	0.9251005	0.90536	industrial	5
2-Aminobenzimidazole	0	0	0	0	0	0	0	0	0	0	0	0	0	0	0	0.863841	0.0738755	4.952463	15.535681	14.002092	0.0777485	0.0534405	48.4227945	0.061773	7.51178	0.075079	35.1764405	1.4415205	0.396506	0.49567	0.4974005	pesticide	0.1
2-Benzothiazolesulfonic acid	13.744683	2.62621	1.735969	0	6.809341	1.035447	0.159998	0	0.616091	0.262234	2.238597	0.4591815	3.215642	1.4963595	1.2355555	1.649504	0	0	2.835671	1.683143	1.270185	0	0	0	6.4745155	3.9911265	0	0	22.801558	21.274146	18.27529	rubber additive	0.1
2-Hydroxybenzothiazole	0	0	0	0	28.696557	0	0	105.047573	0	0	0	0	0	0	0	0.961261	0	0	0	0	0	0	0	0	0	0	0	0	0	0	0	rubber additive	0.1
2-Hydroxycarbamazepine	0	0	0.177432	0.238572	0.155018	0.210352	0	0	0	0	0	0	0	0	0	0	0	0	0	0.3356165	0.288444	0	0	0	0	0.111285	0	0	0	0.192373	0.1074035	pharmaceutical	0.05
2-Isopropyl-6-methyl-pyrimidin-4-ol	0	0	0	0	0	0	15.802375	15.910747	20.32692	16.43005	0.881664	1.589455	0.834926	0	0.989003	2.6952085	0.619237	0.176921	0	0.368312	0.708257	2.135779	0.929877	2.747767	0.3794365	0	0	0	0	0	0.909692	insecticide	0.1
2-Isopropylthioxanthone	0	0	0	0	0	0	0	1.216653	2.110888	1.653091	0	0	0	0	0	0.147719	0	0	0	0.320405	0	0	0	0	0	0	0	0	0	0	0	industrial	0.1
2-Morpholinothiobenzothiazole	0	0	0	0	0	0	0	0	0	0	0	0	0.156616	0	0	0	0	0	0	0	0	0	0	0	0	0	0	0	0	0	0	rubber additive	0.1
2-Naphthalene sulfonic acid	0	0	0	0	0	0	0.368861	3.415204	6.916604	16.491946	1.554061	0.728237	4.1085605	0.295772	1.0077895	0.544133	0	7.364569	0	0	4.326628	0	0.237226	0	0	0.120433	14.5087575	0	3.004429	0	4.004471	industrial	0.1
2-Octyl-4-isothiazolin-3-one	0	0	0	0	0	0	0	0	0	0	0.143376	0.121974	0.2582595	0.118258	0.172354	0.073013	0	0	0	0	0	0	0.145782	0	0	0	0	0	0	0	0	biocide	0.05
2,4-Dichlorobenzoic acid	0	0.155878	0	0	0	0	0	0	0	0	0	0	0	0	0	0	0	0	0	0	0	0	0	0	0	0	0	0	0	0	0	pesticide	0.1
2,4-Dinitrophenol	0	0	0	0	0	0	0	0	0	0	0.438	0.395	0.832	0.694	1.149	1.523893	0	0	0	0	0	0	0	0	0	0	0	0	0	0	0	industrial	0.1
2,6-Dichlorobenzamide	0	0	0	0	0	0	0	0	0	0	0	0	0	0	0	1.116274	0	0	0	0	0	0	0	0	0	0	0	0	0	0	0	herbicide	0.1
2,6-Xylidine	0	0	0	0	0	0	0	2.265604	28.954544	5.603627	32.6354675	12.609283	43.647835	4.6022	23.156179	13.787955	2.213061	2.419378	0	0	0	0	0	0	0	0	0	0	0	0	0	pesticide	0.1
2(4-morpholinyl)benzothiazole	0	0	0	0	0	0	0	108.726306	183.779135	0.821726	0	0.893292	0.70604	1.009371	0.2081525	0.4320825	0.225279	0	0	0.0878615	0.369691	0	0	0	0	0	0	0.2672755	0	0	0	rubber additive	0.05
3,4-Dichlorophenylurea	0	0	0	0	0	0	0	0	0	0	0	0	0	0	0	0	0	0	0	1.1594495	0	0	0	0	0	0	0	0.333147	0	0	0	biocide	0.1
3,4,5-Trichlorophenol	0	0	0	0	0	0	0	0	0	0	0	0	0	0	0	0.162295	0	0	0	0	0	0	0	0	0	0	0	0	0	0	0	industrial	0.1
3,5,6-Trichloro-2-pyridinol	0	0	0	0	0	0	0	0	0	0	0	0	0.168729	0	0	0.143656	0	0	0	0	0	0	0	0	0	0	0	0	0	0	0	insecticide	0.1
4-Aminoantipyrine	0	0	2.784711	0	9.380803	0	0	0	0	1.928183	0	0	0	2.490016	0	2.564876	0.628235	0.457398	0	5.440441	4.535791	0	0	0	1.311269	7.6206715	0	0	1.672765	1.383076	0	pharmaceutical	1
4-Aminobenzamide	0	2.936443	0	0	0	0	0	1.385313	14.208607	5.624436	0	5.428973	0	2.124627	8.716043	3.144187	0	0	0	0	0	0	0	0	0	0	0	0	0	0	0	industrial	0.05
4-Hydroxybenzotriazole	0	0	0	0	0	0	0	0	0	0	0	0	0	0	0	0	0	0	0	0	0	0	1.651549	0	0	3.0425585	0	0	0	0	0	corrosion inhibitor	0.5
4-Hydroxytamoxifen	0	0	0	0	0	0	0	0	0	0	0	0	0	0	0	0	0	0	0	0.073732	0	0	0.361235	0.333424	0	0	0	0	0	0	0	pharmaceutical	0.1
4-Isopropylaniline	0	0	0	0	0	0	0	0	0	0	0	0	0	0	0	0.833738	0	0	0	0	0	0	0	0	0	0	0	0	0	0	0	herbicide	0.1
4-Methylbenzylidene camphor	0	0	1.156798	0.652333	0.965253	1.793093	2.137117	0.952218	2.347699	3.482276	0	0	0	0	4.95465	4.696701	0	0	0	0	0	0	0	0	0	0	0	0	0	0	0	UV filter	0.05
4-Nitrophenol	0	0	0	0	0	0	0	0	0	0	0	0	6.31214	0	3.820842	5.766488	14.091	13.322	14.986685	13.938	11.075	10.12	13.300123	12.138383	10.474625	11.1416685	13.985	11.36182	10.7196615	8.5995685	13.399172	industrial	0.1
4'-Aminoacetanilide	0	1.922099	0	0	0	0	0	0	26.451816	11.344633	0	0	0	0	0	9.1135265	0	0	0	0	0	0.096143	0.086997	0.224137	0.379359	0	0	0.259956	0	0	0	industrial	0.5
5-Carboline	0	0	0	0	0	0	0	0	0	0	0	0.427761	0	0	0	0.26798	0.407072	0	0	0	0	0	0	0	0	0	0	0	0	0	0	food ingredient	0.1
5-Methyl-1H-benzotriazole	0	0	1.827589	1.989839	1.244632	1.294696	0.880118	0.878532	3.268418	0.941918	0.389226	0.3842875	0.425272	0.4965885	1.7872485	1.859904	1.024351	0.327625	0.561156	5.042472	4.7111595	0.061746	0.318648	0.315904	0.4803915	8.1981185	0.236757	0.3276215	0.1683765	0.81033	1.118468	corrosion inhibitor	0.1
7-(Ethylamino)-4-methylcoumarin	0	41.703176	7651.311758	7116.278772	3793.014824	4825.872948	0	0	0	0	85.955505	72.854253	62.537783	71.574092	109.1707345	112.094483	0	0	0	0.445141	0.6031425	0	0	0	0	0	0	0	0.068999	0.0552575	0	dye	0.05
7-Amino-4-methylcoumarin	0	0	4.200365	3.786459	2.17497	3.133879	0	0	0.106282	0.083062	0.4765595	0.3433375	0.480597	0.371565	0.3828075	0.361373	0.087235	0.100604	0.2425505	0.1254095	0.092664	0	0.11795	0.155584	0.0937105	0.0710815	0	0	0	0	0.217289	dye	0.1
7-Diethylamino-4-methylcoumarin	0	0	60.318902	66.158937	24.786879	22.324812	1.170634	0	0	0.098645	0	0	0	0	0	0.074924	0	0	0	0.412394	0.2878045	0	0	0	0	0	0	0	0	0	0	dye	0.1
Acesulfame	0	0	0	0	0	0	0	0	0	0.895414	0	0	0	0.258648	0	0	0	0	0	0	0	0	0	0	0	0	0	0	2.603011	1.673036	0	sweetener	5
Acetaminophen	0	0	0	1.199334	0	0	5.309991	0	4.928418	42.847847	0	0	0	0	0	0	0	0	0	0	0	0	0	0	0	0	0	0	0	3.061523	36.091189	pharmaceutical	0.1
Acetamiprid	0	0	0	0	0	0.52741	0	0.978707	0.853196	0.634551	0	0	0	0	0.182797	0	0.2504115	0.4169345	0.3215185	2.23592	1.3666015	0	0.082	0	0.238315	0.4212325	0	0.053	0.256598	0.299	0.329	insecticide	0.1
Albendazole	0	0	0	0	0	0	0	39.835292	39.018823	0	0	0	0	0	0	0	0	0	0	0	0	0	0	0	0	0	0	0	0	0	0	pharmaceutical	0.1
Amantadine	0	0	0	0	0	0	0	0	2.697458	0	0	0	0	0	0	0.243754	0	0.443152	0	1.1299095	0.859449	0	0	0	0	0	0	0	0.239194	1.0166725	0.937785	pharmaceutical	0.1
Amidosulfobetaine-14	0	0	0	0	0	0	0	0	0	3.839336	3.3204875	1.140725	1.4704235	1.0679355	1.537812	0.881913	0	0	0	0	0	18.953403	31.837024	15.4356745	0.12202	0	0	0	0	0	0	surfactant	0.1
Amiodarone	0	0	0.981652	0.429791	0	0	0	0	2.714696	0	0	0	0	0.777865	1.5509945	2.1983855	0	0	0.61999	0.5728945	0	0	0	0	0	1.32912	0	0	0.665805	0.091905	0	pharmaceutical	0.1
Atenolol	0	0	0	0	0	0	0	0	0	0	0	1.011	0	0.6275	0	0.193	0	0.532	1.382	0.199	1.071	0	1.143	0	0	0.515	0	0	0	0	0	pharmaceutical	0.1
Atrazine	0	0	0	0	0	0	0	0	0	0	0	0	0	0	0	0.107798	0	0	0	0	0.18424	0	0	0	0	0	0	0	0	0	0	herbicide	0.1
Azelastine	0	0	0	0	0	0	0	0	0	0	0	0	0	0	0	0	0	0	0	0.1609175	0	0	0	0	0	0	0	0	0	0	0	pharmaceutical	0.1
Azithromycin	0	0	0	7.125707	1.943181	0	0	0	0	0	0	0	0	0	0	0	2.9194695	0	0	9.5757955	9.4166605	0	0	0	7.1694265	22.5820165	0	0	0	0	0	pharmaceutical	1
Azoxystrobin	0	0	0.094946	0	0	0	0	0	0	0	0	0	0.05923	0.054805	0.227054	0.2493595	0.179986	0	0	0.5082135	0.536145	0	0	0	0	0	0	0	0	0	0	fungicide	0.05
Bendiocarb	0	0	0	0	0	0	0	0	0	0	0	0	0	0	0	0	0	0	0	0	0	0	0	0	0	0	0	0	0	0	0	biocide	0.1
Bentazone	0	0	0	0	0	0	0	0	0	0	0	0	0	0	0	0	0	0	0	0	0	0	0	0	0	0	0	0	1.1085	0.48	1.381	herbicide	0.1
Benzenesulfonic acid	0	0	0	0	0	0	0	0	3.739662	0	0.299716	0.190534	0.481366	0	0.661694	0.068259	0	0	0	0	0	4.051255	0	0	0	0	0	0	0	0	0	industrial	0.1
Benzethonium	0	0	0.26867	0	0	0	0	0	0	2.77647	0	0	1.048846	0.109163	0.074147	0.1825365	0.294449	0.301781	0	0.3875705	0.2900535	0	0.33692	0	0	0.420164	0	0.08788	0	0.099232	0.096922	biocide	0.1
Benzocain	0	0	0	19.521494	0	0	0.862202	0.141534	0.470514	0	0	0	0	0	0	0	0	0	0	0	0	0	0	0	0	0	0	0	0	0	0	pharmaceutical	0.1
Benzophenone-3	0	0	2.458646	0.802977	2.140723	2.803759	0	0	11.472233	0	0.448976	0.2398975	0.873112	1.2168685	3.466211	3.551277	0.280604	0	0	46.210176	32.4090585	0	0	0	0	0.6787255	0	0	4.368463	0.650721	0	UV filter	0.05
Benzothiazole	0	0	8.943115	6.889256	0	0	0	0	0	0	0	0	0	5.550507	0	38.053531	0	72.85611	0	209.291859	158.72628	162.19893	94.103275	127.395217	114.1601735	138.725788	38.32599	107.344024	0	9.30054	0	rubber additive	0.05
Benzyldimethyldodecylammonium	3.126352	7.864162	15.217728	5.945493	4.312212	4.725994	5.551316	1.206332	5.170009	4.68362	2.650549	1.2452725	6.633795	7.278064	5.8654195	6.3886845	4.619588	14.996866	27.488439	9.839282	6.0055665	4.4477375	8.606261	6.960539	6.391831	88.505519	3.1415225	5.8056025	3.9459245	5.0491115	6.7461245	biocide	0.1
Benzyldimethylhexadecylammonium	0.901399	1.930552	3.707657	2.014169	1.414049	0	2.787866	3.675002	5.491516	3.734362	0	0.825412	1.1097555	3.0921115	2.5446945	3.180672	2.6338125	15.6769635	6.74208	4.454975	3.2107815	4.1622995	3.458964	3.013658	2.093208	6.7741735	3.1881605	3.304178	2.565524	2.896904	2.699954	biocide	0.05
Bicalutamide	0.160525	0	0.62915	0.524788	0.39983	0.638176	0.242116	0.436168	0	2.201796	0	0	0.129857	0	1.529348	2.404444	0.1154655	0.6098675	0	1.0547945	0.808917	0	0.104727	0.086817	0.0844435	0.501418	0	0	0.353059	0.213119	0.2557	pharmaceutical	0.1
Bifonazol	0	0	0.601631	0.518887	0.310778	0	0	0	0	0	0	0	0	0	0.050988	0	0	0	0	0	0	0	0	0	0	0	0	0	0	0	0	pharmaceutical	0.1
Bisoprolol	0	0	0.525526	0.672692	0.19997	0.253598	0	0	0.075004	0	0	0	0	0	0	1.7317895	1.016439	0.211615	0.0984435	12.1406995	7.9695895	0.0692645	0.1342265	0.077956	0.093168	0.5136405	0	0	0	0.565784	0	pharmaceutical	0.05
Bisphenol S	0	0	0	0	0	0	0	0	0	0	0.9929325	0	0	0	0	0.104572	0.177336	0	0.053883	0.233731	0	0	1.525226	0	0.238053	0	0	0	0	0	0	industrial	0.1
Boscalid	0	0	0	0	0	0	0	0	0	0	0	0	0	0	0.175731	0.218413	0	0.244212	0	0	0	0	0	0	0	0	0	0	0	0	0	fungicide	0.1
Bosentan	0	0	0	0	0	0	0	0	0	0	0	0	0.473583	0	0	0	0	0	0	0	0	0	0	0	0	0	0	0	0	0	0	pharmaceutical	0.5
Bupirimate	0	0	0	0	0	0	0	0	0.513939	2.070691	0.836049	0	0	0	0	0	0	0	0	0	0	0	0	0	0	0	0	0	0	0	0.804974	fungicide	0.05
Caffeine	0	0	0	0	0	0	0	0	0	0	10.826779	13.318334	13.7962515	0	0	19.849626	0	0	0	0	0	0	0	0	0	0	0	0	0	0	0	stimulans	0.1
Carbamazepine	0	0	0.925063	1.216983	1.116554	1.228238	0.255014	0.350245	10.467689	0.653069	0.1210935	3.385832	1.160977	1.06417	3.484233	3.834809	0	0.136375	0.1542015	2.4938485	2.6786635	0.1636955	0.3392745	0.423394	0.3345345	2.091377	0	0	1.940774	1.5582105	1.8220945	pharmaceutical	0.05
Carbaryl	0	0	0	0	0	0	0	0	0.089	0	0.068	0	0.0835	0.083	0	0.132	0.176	0.0705	0.141	0	0.2155	0.117	0.0935	0.1325	0.199	0.05	0.2435	0.215	0.1655	0.2015	0.072	insecticide	0.05
Carbendazim	0	0	0	0	0	0	0	0	2.928552	0	0	0	0	0	0	0	0	0	0	0	0	0	0	0	0	0	0	0	0	0	0	fungicide	0.1
Celecoxib	1.12794	0	2.100542	0	0	3.640274	2.646642	2.874426	3.369468	2.455016	2.844995	0	0	0	1.5936405	0.482028	0	0	0	0.9795325	0.939668	0	0	0	0	0	0	0	0	0	0	pharmaceutical	0.1
Celestolide	0	0	16.896366	26.86007	23.226931	4.01	9.960226	4.975269	10.018119	7.322014	2.360962	2.3856735	2.227902	2.088101	3.2146495	2.5599115	0.1723875	0.2205925	0.180334	0.157208	0.1879155	0.349759	0.3456615	0.2158115	0.1846325	0.2111925	0.215688	0.161422	0.120574	0.145956	0.1443675	fragrance	0.1
Cetirizine	0	0	0	0	0	0	0	0	0	0	0.11553	0	0	0	0	0	0	0	0	0	0	0	0	0	0	0	0	0	0	0	0	pharmaceutical	0.1
Chloridazon	0	0	0	0	0	0	0	0	0	0.656	0	0	0	0	0	0	0	0	0	0	0	0	0	0	0	0	0	0	0	0	0	herbicide	0.1
Chlorophene	0	0	0	0	0	0	0	0	0	0	0	0	0	0	0	0	0	0	0	2.5704315	1.950204	0	0	0	0	0	0	0	0	0	0	biocide	1
Chlorotoluron	0	0	0	0	0	0	0	0	0	0.20033	0	0	0	0	0.0595605	0.0785765	0	0	0	0	0	0	0	0	0	0	0	0	0	0	0	herbicide	0.05
Citalopram	0	0	4.821	6.054	3.625	5.245	0	0	0	0	0	0.246072	0	0	0	1.7061625	0.464224	0.495253	0.1310965	23.2773575	12.294435	0.067302	0.329285	0	0.99937	1.0517575	0	0	0	2.2284825	1.095117	pharmaceutical	0.1
Clarithromycin	0	0	0	93.913642	0	0	0	0	0	0	108.522588	57.999843	65.360565	0	151.1699475	1.416312	0.6995385	0.128447	0.122981	0.714283	0.5501345	0.1428395	0.101764	0.094761	0.1628315	0.7612295	0	0	0	1.065263	1.383507	pharmaceutical	0.1
Climbazole	0	0.0823	0.3272	0.3177	0.2941	0.3528	0.2703	0.8854	0.7106	0.6872	0	0	0	0	0	0	0.248884	0.155332	0.0840105	2.4491125	2.4940975	0.1246	0.0990925	0	0.0841315	0.3711915	0.78918	0.7925425	0	0.936789	0.597194	pharmaceutical	0.05
Clomazone	0	0	0	0	0	0	0	0	0	0	0	0	0.069265	0	0	0.0600465	0	0	0	0	0	0	0	0	0	0	0	0	0	0	0	herbicide	0.1
Clonidine	0	0	0	9.844747	4.688441	38.313718	0	0	12.675656	3.91977	11.538282	10.996013	14.667962	0	13.2573335	0	0	0	4.50623	0.39008	0.22186	0	10.979866	0.316962	1.189361	0.2159595	8.287263	0	1.55565	0.541431	2.458867	pharmaceutical	0.1
Clopidogrel	0	0	0.328654	0.391688	0.199367	0.336096	0	0	0.461168	0	0	0.092438	0	0	0.6062305	0.403673	0	0	0	0.5267945	0.27806	0	0	0	0	0.070349	0	0	0.114688	0	0	pharmaceutical	0.1
Clothianidin	0	0	0	0	0	0	0	0	0	0	0	0	0	0	0	0	0	0	0	0	0	0	0	0	0	0	0	0.376634	0	0.106963	0	insecticide	0.1
Clotrimazole	0	0	2.481898	2.171345	1.135513	0	0	0	1.393178	0	0	0	0	0.7187375	0.170807	2.2938005	0.080837	0	0	1.5184795	0.428949	0	0	0	0	1.8912135	0	0	0	0.633594	0	pharmaceutical	0.1
Clozapine	0	0	0	0.402404	0	0	0	0	0	0	0.777495	0	0	0	0	0	0	0	0	1.067595	0.7265895	0	0	0	0	0	0	0	0	0	0.174247	pharmaceutical	0.1
Cotinine	0	0	0	0	0	0	4.155924	2.46306	0	0	2.765337	4.92644	6.26008	0.4972425	2.096109	2.9866645	0	0	0	0	0	0	0	0	0	0	0	3.6794375	0	0	0	human metabolite	0.1
Cyproconazole	0	0	0	0	0	0	1.055	0.39	0.487	0	0.233	0.1825	0	0.167	0	0	0	0	0	0	0	0	0	0	0	0	0	0	0	0	0.273	fungicide	0.05
Daidzein	0	0	0	0	0	0	0	0	0	0	0	0.104144	0	0.068902	0	0	0	0	0	0	0	0	0	0	0	0	0.208627	0.195829	0	0.2303455	0.1310715	food ingredient	0.1
Decylsulfate	12.674885	16.074109	16.826705	12.742486	11.85001	22.12778	0	142.317154	362.124533	190.638057	75.057485	43.5110085	127.7401205	27.454251	82.064587	19.3085625	0.7535	0.633418	0.8124865	1.27971	0.1876455	0.749456	0.115137	0.838057	7.560662	4.3290965	0.4659755	0.121987	15.243837	1.997324	4.8051155	surfactant	0.1
DEET	0	0	0.244273	0.57225	0.796491	0	2.18699	1.344076	1.763519	1.960824	1.192543	2.643581	1.225237	2.534588	1.62	2.390067	0.421656	0	0	0	1.488004	0.3992335	0.1592405	0.214249	0	0	0	0	0	0	0	repellent	0.05
Denatonium	0	0	2.484661	10.839336	9.330066	6.778056	0	0	0	0	11.179296	87.751605	36.3258915	2.1289865	21.958379	17.697815	23.920722	10.254056	5.9565565	85.236983	75.0562855	27.361616	9.3247225	0	7.734493	10.4982245	0.841998	1.81429	0	1.502998	5.972656	bittern	0.05
Desethylatrazine	0	0	0	0	0	0	0	0	0	0	0	0	0	0	0	0.152096	0	0	0	0	0	0	0	0	0	0	0	0	0	0	0	herbicide	0.05
Desethylterbutylazine	0	0	0	0	0	0	0	0	0	0	0	0	0	0	0	0.090447	0	0	0	0	0	0	0	0	0	0	0	0	0	0	0	herbicide	0.1
Desisopropylatrazine	0	0	0	0	0	0	0	0	0	0	0.0675	0.071	0.0905	0	0	0	0	0	0	0	0	0	0	0	0	0	0	0	0	0	0	herbicide	0.05
Desphenyl chloridazon	0	0	0	0	0	0	0	0	0	0	0	0	0	0	0	0	0	0	0	0	0	0	10.650825	0	0	0	0	0	0	0	0	herbicide	0.1
Diazinon	0	0	0	0	0	0	0	0	0	0	0	0.052547	2.030945	0	0	0	0	0	0	0	0	0	0	0	0.616218	0	0	0	0	0	0	pharmaceutical	0.1
Diclofenac	0	0	0	0	0	0	0	0	0	0	0	0	0	0	0	0	0	0	0	56.983568	0	0	0	0	0	0	0	0	0	0	0	pharmaceutical	0.5
Dicyclohexylphthalate	0	0	0	0	0	0	0	0	0	0	0	0	0	0	0	0	0	0	0	0	0	0	0	0	0	0	0.1676915	0.6096205	0.1045585	0.150718	0.074187	plastic additive	0.1
Didecyldimethylammonium	6.5871	30.757007	48.940965	19.554051	35.014074	6.638	20.123282	11.296701	32.524628	23.13074	18.800429	29.303438	25.170933	28.664992	24.2328835	30.384856	14.2042535	69.8822795	103.3341395	88.034226	33.3510055	15.7737315	25.221363	20.142592	12.887285	89.227468	10.248007	13.932139	16.1333685	12.011147	6.6869895	fungicide	0.1
Diflufenican	0	0	0	0	0	0	0	0	0	0	1.36338	2.153264	1.881032	5.0465515	6.409154	3.938693	0	17.205033	0	0	0	0	0	0	0	0	0	2.392268	0	17.4634855	15.1574155	herbicide	0.1
Dimethachlor	0	0	0	0	0	0	0	0	0	0	0	0	0	0	0	0.0991055	0	0	0	0	0	0	0	0	0	0	0	0	0	0	0	herbicide	0.05
Dimethachlor ESA	0	0	0	0	0	0	0	0.065232	1.408383	0	0.103104	0	0.123289	0	0.108836	0	0	0	0	0	0	0	0	0	0	0	0	0	0	0	0	herbicide	0.05
Dimethoate	0	0	0	0	0	0	0	0	0	0	0	0	0	0.070713	0.082697	0.1337615	0	0	0	0	0	0	0	0	0	0	0	0	0	0	0	insecticide	0.1
Dimethylaminophenazone	0	9.481453	29.901671	0	0	0	0	0	0	0	0	0	0	1.228897	0	1.302293	2.871359	3.1264715	15.205213	2.527449	4.178338	3.1563825	13.265014	31.201335	0	15.60372	16.177937	50.8526705	3.845104	17.753743	15.137155	pharmaceutical	0.5
Diphenhydramine	0	0	0	0.886518	0	0	0	0	0	0	0	0	0	0	0	0	0	0	0	5.050656	4.078773	0	0	0	0	2.041548	0	0	0	0.508475	0	pharmaceutical	0.1
Diuron	0	0	0	0	0	0	0	0	0.39859	0.0761	0	0	0	0	99.507842	0.5777025	0.6730055	0	0.108488	3.8981085	0.626414	0	0	0	0	0	0	0	0	0	0	herbicide	0.1
Dodemorph	0	0	0	0	0	0	0	0	0	0	0	0	0	0	0	0	0.433	0	0	0.266	0.546	0	0	0	0.074	0	0.0805	0.088	0	0	0.199	fungicide	0.05
Domperidone	0	0	0	1.582028	0	0	0	0	0	0	0	0	0	0	0	0	0	0	0	0	0	0	0	0	0	0	0	0	0	0	0	pharmaceutical	0.1
Duloxetine	0	0	0	0	0	0	0	0	0	0	0	0	0	0	0	0	0	0	0	0.725328	0.10048	0	0	0	0	0.230837	0	0	0	0.232941	0	pharmaceutical	0.05
Efavirenz	0	0	0	0.767891	0	0	0	0	0	0	0	0	0	0	0	0	0	0	0	0	0	0	0	0	0	0	0	0	0	0	0	pharmaceutical	0.1
Enalapril	0	0	0	0	0	0	0	0	0	0	0	0	0.146838	0	0	0	14.202702	19.917179	6.890895	0	0	5.67749	11.154876	17.97409	0	0	0	0	0	0	0	pharmaceutical	0.1
Epoxiconazole	0	0	0	0	0	0	0	0	0	0	0.065401	0	0.099	0.1351715	0	0.217417	3.1397875	0.7956005	0.100389	0.2137965	0.3881515	0	0	0	0.057979	0.078911	0.25228	0.272118	0.561103	0.4763885	0.982428	fungicide	0.1
Ethofumesate	0	0	0	0	0	0	0	6.08868	0	0.513647	0	0.222997	0.423673	0	1.0085155	0.431926	0	0	0	0	0	0	0	0	0	0	0	0	0	0	0	herbicide	0.05
Fenofibrate	0	0	0	0	0	0	0	0	0	0	0	0	0	0	0	0	0	0	0	0	0	0	0	0	0	0	0.075113	0	0	0	0	pharmaceutical	0.1
Fenoxycarb	0	0.589505	0.709419	0	0.098442	0.393108	0	0	2.684919	0	0	0	0	0	0	0	0	0	0	0	0	0	0	0	0	0	0	0	0	0	0	insecticide	0.1
Fenpropidin	0	0	0	0.252968	0.24019	0	0	0	0	0	0	0	0	0	0	0.092518	0	0.579599	0	0	0	0	0	0	0	0	0	0.117656	0	0	0	fungicide	0.1
Fenpropimorph	0	0	0	0	0	0	0	0.148701	0.790535	0.162149	0	0	0	0	0	0	0.2140035	0.208961	0.1528375	0.2366005	0.1612995	0.078169	0.10522	0.133975	0.119912	0.140217	0.162802	0	0.094339	0.108801	0.1050875	fungicide	0.05
Fenuron	0	0	0	0	0	0	0	0	0	0	0	0	0	0	0	0.448561	0	0	0	0	0	0	0	0	0	0	0	0	0	0	0	herbicide	0.1
Fipronil	0	0	0	0	0	0	0	0	0	0	0	0	0	0	0	0.5760325	0.07394	0	0.189412	0.261776	0.2766355	0	0	0	0	0.133064	0	0	0	0	0.101563	insecticide	0.05
Fipronil desulfinyl	0	0	0	0	0	0	0	0	0	0	0	0	0	0	0	0	0.062552	0	0	0.0900435	0.07702	0	0	0	0	0	0	0	0	0	0	biocide	0.1
Fipronil sulfone	0	0	0	0	0	0	0	0	0	0	0	1.585859	0	2.804961	0	0	0	0.2638445	0	1.491298	1.334602	0	0	0	0	0	0	0	0	0	0	biocide	0.05
Fluconazole	0	0	0	0	0	0	1.743485	1.200647	1.512643	1.48581	0	0	0	0	0	0	0	0	0	0	0	0	0	0	0	0	0	0	0	0	0	pharmaceutical	0.1
Flufenacet	0	0	0	0	0	0	0	0	0	0	0	0	0	0	0	0.054645	0	0	0	0	0	0	0	0	0	0	0	0	0	0	0	herbicide	0.1
Flufenoxuron	4.60161	0	0	1.853142	1.265707	0	0	0	0	0	0	0	0	0	0	0	0	0	0	0	0	0	0	0	0	0	0	0	0	0	0	insecticide	0.5
Flumioxazin	0	0	0	0	0	0	0	0	0	0	0	0	0	0	0	0	0	0	0	0	0	0	0	0	0	76.125	212.896	61.92	50.608	108.206	76.769	herbicide	2
Fluoxastrobin	0	0	0	0	0	0	0	0	0	0	0	0	0	0	0.062618	0.2041635	0.1405935	0.1102555	0	0	0	0	0	0	0	0	0	0	0.081167	0	0	fungicide	0.05
Flurtamone	0	0	0	0	0	0	0	0	0	0	0	0	0	0	0	0	0	0	0	0	0	0	0	0	0	0	0	0	0.1481325	0.052617	0.117654	herbicide	0.1
Flusilazole	0	0	0	0	0.132476	0	0	0	0	0	0.080084	0.148686	0.060973	0.181589	0	0.165449	0	0	0	0	0	0	0	0	0	0	0	0	0	0	0.800494	fungicide	0.1
Gabapentin	0	0	0	0	0	0	0	0	0	0	0	0	0	0	0	3.029931	0	0	0	0	0	0	0	0	0	0	0	0	0	0	0	pharmaceutical	0.1
Genistein	0	0	0	0	0	0	0	0	0	0	0.477247	0	0	0	0	0	0.53015	0	0	0	0.47741	0	0	0	0	0	0	0.519016	0.344614	0	0	food ingredient	0.1
Glimepiride	0	0	0	0	0	0	0	0	0	10.472248	0	0	0	0	0	0	0	0	0	0	0	0	0	0	0	0	0	0	0	0	0	pharmaceutical	1
Hexa(methoxymethyl)melamine	0	0	0	0	0.064334	0.106575	0	0	3.989678	0	0	0	0.0898725	0.051633	0.14668	0.1473165	0	0	0	0	0	0	0	0	0	0	0	0	0	0	0	industrial	0.05
Hexadecyltrimethylammonium	0	0	2.113	0	0	0	26.434909	12.980556	32.518353	22.521834	0.194051	0.5631935	1.305994	3.632401	2.2301195	4.5763055	0.314	2.0347285	11.457356	13.2589265	2.6798935	0	5.7271995	0	0	8.46838	0	2.353347	2.159656	0	0	biocide	0.1
Hydrochlorothiazide	0	0	1.491853	1.953463	1.186589	2.812751	0	0	32.934036	5.014978	4.661332	0	0	0	3.958674	5.0217325	5.258124	1.74319	0	4.900736	6.207026	0	0	0	0	3.7851845	0.1585	0.1345	0.2595	0.406	0.161	pharmaceutical	5
Icaridin	0	0	0	0	0	0	0.703201	0.355473	0.542247	0.778173	0.9104485	0.6812695	0.993881	0.673617	0.4418655	0.5192695	0.8522015	0.079926	0.077612	0.075572	0.0769525	2.847306	5.319238	5.843572	9.522778	36.706609	0	0	0	0	0	repellent	0.1
Imazalil	0	0	0	0.502321	0.380646	0	0	0	0	0	0	0	0	0.37777	0.598771	0	0	0	0	1.3270785	1.650754	0	0.08113	0	0	0	0	0	0	0.555911	0.1340015	biocide	0.5
Imidacloprid	0	0	3.358144	2.504227	2.357683	4.194097	0.0547	3.04629	5.005048	2.658989	0	0.5078855	0.672145	0.8982085	9.501498	10.74874	10.834997	5.7246635	2.278048	17.19628	12.6059145	0	1.634	3.147515	2.7464255	7.616811	0.4578055	1.308753	6.8194865	5.2010705	4.742188	insecticide	0.1
Imidacloprid-guanidine	0	0	0	0	0	0	0	0	0	5.032722	21.020383	0	52.671276	0	17.2474355	0.896429	0	0	0	0	0	0	0	0	0	0	0	0	0	0	0	insecticide	0.1
Imidacloprid-urea	0	0	0	0	0.380296	0	0	0	0	0	0	0	0	0	0	0.093759	0	0	0	0	0	0	0	0	0	0	0	0	0	0	0	insecticide	0.1
Iminostilbene	0	0	0	0	0	0	0	0	0	0	0	0	0	0	0	0	0	0	0	0	0	0	0	0	0	0	0	0	0.852909	0.152857	0	industrial	0.1
Irgarol	0	0	0	0	0	0	0	0	0	0.063075	0.383941	0.076032	0.115598	0	0.107147	0.069072	0	0	0	0	0	0	0	0	0	0	0	0	0.184646	0	0.352897	biocide	0.05
Isoproturon	0	0	0	0	0	0	0	0	0	0	0	0	0.094985	0.08085	0.12366	0.1000785	0	0	0	0	0	0	0	0	0	0	0	0	0	0	0	herbicide	0.1
Isoxaben	0	1.128654	0	0	0	0	0	0	0	0	7.857921	0	0	0	3.553162	0	0	0	0	0	0	0	0	0	0	0	0	0	0	0	0	herbicide	0.05
Ketoconazole	0	0	0.164699	0	0	0	0	0	0	0	0	0	0	0	0	0.18787	0	0	0.1424845	0.5115295	0.2149945	0.116182	0	0	0	0.535831	0	0	0	0	0	pharmaceutical	0.1
Ketoprofen	0	0	0	0	2.74517	0	0.061972	0	0	0.066835	0.2612615	0.2653015	0.2987915	0.267839	0.302224	0.2937725	0.9603955	1.56313	1.374925	1.252841	1.7717355	0.8496785	2.05346	1.0776645	1.260105	1.516563	14.580859	6.3479575	5.9733455	4.514581	8.904783	pharmaceutical	0.05
Lauramidopropylbetaine	0	0	0	0	52.56821	0	0	0	0	0	47.795044	153.482513	0	48.385492	0	117.3113165	0	0	0	0	0	0	0	0	0	0	0	0	0	0	0	surfactant	0.1
Lauric isopropanolamide	0	0	0	0	0	0	0.250349	0.543421	0.23847	1.594351	0.142027	0.23848	0.3062775	0.1684015	0	0.1893435	0	0	0	0	0	0.534129	0	0	0	0	0	0	0	0	0.090145	surfactant	0.1
Lauryl diethanolamide	0	1.098171	2.532668	1.552506	2.537915	1.125381	3.248674	4.203208	2.849612	9.382479	2.4103075	1.4875975	2.427185	2.7131785	1.720647	2.7559815	0	0	0	0	0	0	0	0	0	0	0	0	0	0	0	surfactant	0.1
Lenacil	0	0	0	0	0	0	0	0.820676	0	0	1.674694	0	0	0	0	0	0	0	0	0	0	0	0	0	0	0	0	0	0	0	0	herbicide	0.1
Lidocaine	0	0	0	0	0	0	0	1.65302	4.235022	1.467815	0.227368	0.281167	0.4690565	0.1962395	0.50204	0.2441315	0	0	0	0	0.0878105	0	0	0	0	0	0	0	0	0	0	pharmaceutical	0.05
Linuron	0	0	0	0	0	0	0	0	0	0	0	0	0	0.145472	0	0.2279465	0	0	0	0	0	0	0	0	0	0	0	0	0	0	0	herbicide	0.1
Loperamide	0	0.169847	0.252584	0.57191	0.134437	0	0	0.074345	0	0	0	0	0	0	0	0.073252	0.0838475	0	0	0.181847	0.103259	0.1050875	0.58286	0.1978955	0.079694	0.1045215	0.1117865	0	0	0.101908	0.092966	pharmaceutical	0.1
Losartan	0	0	0	0	0	0	0	0.132363	0	0	0	0	0	0	0	0	0	0	0	0	0	0	0	0	0	0	0	0	0	0	0	pharmaceutical	0.1
m-Xylene-4-sulfonic acid	0	0	0	0	0	0	0	0.324494	13.321786	0.191851	0.5074855	0.360251	1.00706	0.208943	0.825946	0.2359325	0	0	0	1.381849	2.2199005	0	0	0.202229	0.992961	0	0	0	2.0097295	2.156346	4.356568	industrial	0.1
MCPA	0	0	0	0	0	0	0	0	0	0	0	0	0	0	0	0.091835	0	0	0	0	3.701498	0	0	0	0	0	0	0	0	0	0	herbicide	0.1
Mebendazole	0	0	0	0	0	0	0	0	0	0	0	0	0.102991	0	0	0	0	0	0	0	0	0	0	0	0	0	0	0	0	0	0	pharmaceutical	0.1
Mebeverine	0	0	0	0	0	0	0	0	0	0	0	0	0	0	0	0	0	0.063975	0	0	0	0	0.110805	0	0	0	0	0	0	0	0	pharmaceutical	0.1
Melperon	0	0	0	0	0	0	0	0	0	0	0	0	0	0	18.963143	8.821555	0	0	0	0.320513	0.1827125	0	0	0	0	0	0	0	0	0	0	pharmaceutical	0.05
Memantine	0	0	0	0	0	0	0	0	0	0	0	0	0	0	0	0	0	0	0	0.4605445	0.33297	0	0.081711	0	0	0	0	0	0	0	0	pharmaceutical	0.05
Metalaxyl	0	0	0	0	0	0	0	0	0	0	0.106883	0	0	0	0	0.0856215	0	0	0	0	0.098537	0	0	0	0	0	0	0	0	0	0	fungicide	0.1
Metamitron	0	0	0	0	0	0	0	0	0	0	0	0	0	0	0	0.092702	0	0	0	0	0	0	0	0	0	0	0	0	0	0	0	herbicide	0.1
Metazachlor	0	0	0	0	0	0	0	0	0	0	0	0	0.059125	0	0.069257	0.083457	0.093808	0.10423	0	0	0	0	0	0	0	0	0	0	0	0	0	herbicide	0.05
Metazachlor ESA	0	0	0	0	0	0	1.324807	0	0	2.564705	0.401407	0	0.342923	0	0.104379	0	0	0	0	0	0	0	0	0	0	0	0	0	0	0	0	herbicide	0.1
Metconazole	0	0	0	0	0.181951	0	0	0	0	0	334.577262	0	55.2288185	0	27.364033	32.258844	0.141184	0	0.7284775	0	0	0	0	0.481421	0.5349845	0.376662	0	0	0	0.558729	0	fungicide	0.1
Metolachlor OA	0	0	0	0.252	0.461	0	31.302047	0	0	0	0	0	0	0	0	0	0	0	0	0	0	0	0	0	0	0	0	0	0	0	0	herbicide	0.1
Metoprolol	0	0	0.188246	1.336346	1.072813	0.488782	0	0	2.552801	0	0	0	0	0	0.680898	0.712938	1.590126	0.4278485	0	20.0611995	28.3257745	0	0	0.490898	0.453126	0.913568	0	0	0.255	0.733837	0.511457	pharmaceutical	0.1
Metoprolol acid	0	0	0	0	0	0	0	0	0	0	0.1915	0.508	0.4615	0.443	0	0.158	0	0	0	0	0	0	0	0	0	0	0	0	0	0	0	pharmaceutical	0.1
Miconazole	0	0	0.465367	0.144112	0	0	0	0	0	0	0	0	0	0.119764	0	0.112047	0	0	0	0.0718945	0	0	0	0	0	0.684492	0	0	0	0	0	pharmaceutical	0.05
Monensin	0	0	0	0.745617	0.556021	0.215166	0	1.914436	0	0	0	0	1.386823	0	0	0	0	0.254854	0.272517	0	0	0	0	0	0	0	0.523047	0	0	0.300639	0	pharmaceutical	0.1
Mycophenolic acid	0	0	0	0	0	0	0	0	0	0	1.183082	0.388393	0.650769	0	0.9825885	0.239791	0	0	0	0	0	0	0	0	0	0	0	0	0	0	0	pharmaceutical	0.1
N-Butylbenzenesulfonamide	5.555698	0	0	0	11.089803	0	5.160191	1.98113	6.197612	6.599214	2.8809615	2.9120105	4.663465	5.371047	4.0671055	3.4961415	1.6468645	1.398544	1.8794475	0.931457	1.2697875	0.925695	1.564145	1.2390565	1.469735	1.386544	1.116538	0.947651	0.432428	0.416125	0.486193	industrial	0.1
N-Cyclohexyl-2-benzothiazole-amine	0	0.220959	0.292741	0.242347	0.237053	0	0	60.251429	0	0	0	0	0	0	0.128604	0.117384	0.197632	0	0.2558605	0.3071795	0.2868265	0	0	0	0	0	0	0	0	0	0	rubber additive	0.05
N-Ethyl-o-toluenesulfonamide	0	0	0	0	0	0	0	0	0	0	0	0	0	0	0	0	0.831806	0.320953	0	0	0	0.199597	0	0	0	0	0	0	0	0	0	industrial	0.05
N-Formyl-4-aminoantipyrine	0	0	0	0	0	0	9.869941	6.198091	8.093101	4.521193	0	0.091	0	0.058	0	0.1395	0	0	0	3.8965	2.086	0	0	0	0	1.4915	0	0	1.1405	1.225	0.732	pharmaceutical	0.1
N-Methyldodecylamine	0	0.9094	1.6868	0.5594	0	0	1.0417	0	0.4723	0	254.158781	194.5530525	358.990447	209.6501345	882.740249	157.667397	0.5733695	0.371648	4.471316	2.910308	0.471753	0.1590165	1.724311	0.080661	0.377738	5.1437975	0.2142065	0.5931825	0	0.117806	0.39345	pharmaceutical	0.1
N,N-Dimethyldodecylamine N-oxide	0	2.68072	2.934	9.489939	3.770776	3.847163	10.676942	2.15804	1.1056	2.438029	3.933075	4.015972	5.1972175	3.2117915	3.618809	2.692984	6.4452575	4.1587965	5.061929	0	0	8.1231525	6.0172855	5.0071395	9.0102565	5.38376	15.9813045	7.1328065	3.321745	2.7066355	3.9570705	surfactant	0.1
Nitrendipin	0	0	0	0.153734	0	0	0	0	0	0	0	0	0.213314	0.23797	0	0	0	0	0	0	0	0	0	0.091213	0	0	0	0	0	0	0	pharmaceutical	0.1
Octyl-methoxycinnamate	0	0	3.99165	0	3.070143	0	9.406468	7.971503	7.055802	5.874059	3.681261	3.2459065	9.547793	4.82629	4.033468	3.830722	0.306341	0.318018	2.039028	0.202317	0.3037145	0.2738085	3.7240465	0.265714	0.339141	0.25022	16.869762	9.995594	0	0.370628	2.039726	UV filter	0.1
Ondansetron	0	0	0	0	0	0	0	0	0.7568	0	0	0	0	0	0	0	0	0	0	0	0	0	0	0	0	0	0	0	0	0	0	pharmaceutical	0.1
Oxazepam	0	0	0	0	0.586086	0.497632	0	0	0	0	0	0.11489	0	0	0.2410005	0.294687	0.132462	0	0	0.401758	0.226909	0	0	0	0	0.17166	0	0	0.765	0.989248	1.6642205	pharmaceutical	0.1
Oxybutynin	0	0	0.138051	0	0	0	0	0	0	0	0	0	0	0	0	0	0.073431	0.289016	0.2393855	0.0934915	0.084327	0	0	0	0	0	0	0	0	0	0	pharmaceutical	0.05
p-Toluenesulfonamide	0	0	0	0	0	0	0	0	0	0	11.699897	0	0	0	0	4.390114	0	0	0	0	1.934926	0	0	0	7.528709	0	0	0	0	0	0	industrial	0.5
Paroxetine	0	0.331436	0	0.654364	0.615852	0	0	0	0	0	0	0	0	0	0	0	0	0	0	0	0	0	0	0	0	0.812251	0	0	0	0	0	pharmaceutical	0.05
Pendimethalin	47.911325	422.313972	456.909854	409.76446	387.263108	659.55497	377.278565	510.123536	759.309708	497.483395	439.7975395	13.0650605	18.443484	11.8527825	17.1560195	13.147542	0	0.059983	62.5714995	0.34145	0.054421	16.176128	39.2975045	34.2829005	24.784744	16.7241345	1541.7727075	374.8733715	1454.6550065	741.32262	1358.8945365	herbicide	0.5
Perfluorodecanoic acid	0.171	1.958	0.729	1.247	1.304	2.281	0	0	0	0	0.4415655	0.570206	1.670389	1.25725	7.2888715	4.397087	1.8925	0.645	5.708	0.5325	0.896	1.198	0.514	0.642	1.1665	0.8185	0	0	0	0	0	PFC	0.1
Perfluorohexanoic acid	0	0	0	0	0	0	0	0	0	0	0	0	0	0	0	0	0	0	0	0.742202	0.700236	0	0	0	0	0	0	0	0	0	0	PFC	0.1
Perfluorooctanesulfonamide	0	0.982902	1.2175	0.987348	1.011252	1.060535	4.49255	4.59714	4.881465	3.909594	0	0	0	0	0	0	0	0	0	0	0	0	0	0	0	0	0	0	0	0	2.528756	PFC	0.1
Perfluorooctanesulfonic acid	1.428457	25.728063	6.998385	14.351746	8.99956	10.379706	49.453713	41.557979	39.745282	49.608973	0.8851185	1.153511	3.3597375	2.144382	8.331893	9.229781	1.87	1.292	11.8935	0.477	1.425	3.127	1.3195	1.1585	1.0325	0.7195	0	0	0	0	0	PFC	0.1
Pethoxamid	0	0	0	0	0	0	0	0	0	0	0	0	0	0	0	0	0	0	0	0	0	0	0	0	0	0	0	0	0	0	0	herbicide	0.05
Picolinafen	0	0.776398	0	0	0	0.50644	0	0	0	0	0	0	0	0	0.224798	0.368931	0	0	0	0	0	0	0	0	0	0	0	0	0	0	0	herbicide	0.1
Pindolol	0	0	0	0	0	0	0	0.16142	0	0	0	0.209431	0	0	0	0.294728	0	0	0	0	0	0	0	0	0	0	0	0	0	0	0	pharmaceutical	0.1
Pipamperone	0	0	0	0	0	0	0	0	0	0	0	0	0	0	0	0	0	0	0	0.6155	0.7295	0	0	0	0	0	0	0	0	0	0	pharmaceutical	0.1
Piperonyl butoxide	0	0	0	0	0	0.442097	0	8.665298	11.12441	8.523423	0	0	0	0	0	0	0	1.93474	0	0	0	0	0	0	0	0	0.450533	0.400812	4.924758	2.456758	6.5685435	insecticide	0.1
Pirimiphos-methyl	0	0	0	0	0	0	0	0	0	0	0	0	0	0	0	0.061864	0	0	0	0	0	0	0	0	0	0	0	0	0	0	0	insecticide	0.1
Primidone	0	0	0	0	0	0	0	0	0	0	0	0	0	0	0	0.492771	0	0	0	0	0	0	0	0	0	0	0	0	0	0	0	pharmaceutical	0.1
Promethazin	0	0	0	0	0	0	0	0	0	0	0	0	0	0	0	0	0	0	0	0.853458	0.587085	0	0	0	0	0	0	0	0	0	0	pharmaceutical	0.5
Propachlor	0	0	0	0	0.134947	0	0	0	0	0	0	0	0	0	14.885718	0	0	0	0	0	0	0	0	0	0	0	0	0	0	0	0	herbicide	0.05
Propanil	0	0	0	0	0	0	0	0	0	0	0	0	0	0	0	0.142129	0	0	0	0	0	0	0	0	0	0	0	0	0	0	0	herbicide	0.1
Propiconazole	0	0	0.832729	1.327408	0.54462	0.761243	0	0	0	0	0	0.17583	0	0.2381565	0.54108	0.3650185	1.111165	0	0.2671315	0.678411	0.675145	0	0	0	0	0	0	0	0	0	0.252336	fungicide	0.05
Propoxycarbazone	0	0	0	0	0	0	0	0	0	0	0	0	0	0	2.787543	0	0	0	0	0	0.361837	0	0	0	0	0	1.585888	0	0	1.184081	0	herbicide	0.1
Propranolol	0	0	0.353297	0.902571	0.313514	0.278623	0	0	1.300134	0	0	0	0	0	0	0	0.3746455	0	0	5.3701615	2.2684695	0	0.126236	0	0.062613	0.296133	0	0	0.1572385	1.030056	0	pharmaceutical	0.05
Propyphenazone	0	0	0	0	0	0	0	0	0.117999	0	0	0	0	0	0.107998	0.061005	0	0	0	0.059825	0.1172245	0	0	0	0	0	0	0	17.755248	0	0	pharmaceutical	0.1
Propyzamide	0	0	0	0	0	0	0	0	0	0	0.070567	0	0	0.088149	0.21098	0	0	0	0	0	0	0	0	0	0	0	0	0	0	0	0	herbicide	0.05
Prosulfocarb	0	0	0.089229	0	0	0	0	0.966676	0	0	0.116499	0	0	0.1643625	0.140265	0.2140805	0.162462	0	0.8354595	1.1884195	0.754361	0	0	0	0	0	2.246	3.355	3.3374605	2.032	2.463	herbicide	0.1
Prothioconazole-desthio	0	0	0	0	0	0	0	0	2.241045	1.754375	0	0	0.28972	0.253692	0	0.282955	0.378998	0.5445235	0.448684	0.33389	0.2392775	0.4248165	0.490781	0.3986775	0.366266	0.237813	0.1199395	0.4151705	0	0.2869225	0.8812785	fungicide	0.1
Pyraclostrobin	0	0	0	0	0	0	0	3.146782	0	0	0	0	0	0.138007	0	0	0.927698	0	0	0	0	0	0	0	0	0	0	0	0	0	0	fungicide	0.05
Pyridaben	3.3812	2.0807	2.0084	2.0037	1.7441	2.1362	2.5553	2.54	3.2324	2.0921	0	0	0	0	0	0	0	0	0	0	0	0	0	0	0	0	0	0	0	0	0	insecticide	1
Quinoline N-oxide	0	0	0	0	0	0	0	0	0	0	0	0	0	0	0	0	1.724	2.2185	0.905	0	0.479	0.8945	0.329	1.0335	0.477	0	0.501	0.356	0.412	0.3975	0.547	industrial	0.1
Ranitidine	0	0	0	0	0	0	0	0	0	0	0	0	0	0	0	0	0	0	0	0	0	0	0	0	3.968922	0	0	0	0	0	0	pharmaceutical	0.1
Roxithromycin	0	0	0.866984	1.017165	0.419718	0	0	0	0	0	0	0	0	0	0	0.283925	0	0	0	0.2132675	0	0	0	0	0	0.123013	0	0	0	0.200975	0	pharmaceutical	0.05
Saccharin	0	0	0	0	0	0	0	0	0	0	0.988332	0.734684	1.7915525	1.205237	0.904737	0.509812	0	0	0	0	0	0	0	0	0	0	0	0	0	0	0	sweetener	0.1
Scopolamine-N-buty	0	0	0	0	0	0	0	0	0	0	1.220612	1.891403	1.8109995	0.8411095	0	6.676777	0	0	0	0.305124	0.2820495	0	0.154761	0	0	0.072917	0	0	0	0	0	pharmaceutical	0.05
Sertraline	0	0	1.959679	1.355657	1.194883	0	0	0	0	0	0	0	0	0	0	1.998606	0	0.6709395	0	6.2884495	3.4169485	0	0	0	0.985028	5.9149335	0	0	0	3.398737	0.447476	pharmaceutical	0.1
Simazine	0	0	0	0	0	0	0	0	0	0	0	0	0	0.0675	0	0.2035	0.549	0.469	0.3415	0.334	0.3125	0.5565	0.256	0.302	0.2365	0.2125	0	0	0	0	0	herbicide	0.1
Simetryn	0	0	0	0	0	0	0	0	0	0	0	0	0	0	0	0	0	0	0.096836	0	0	0.150666	0	0.1086685	0.3730295	0.077511	0	0	0	0	0	herbicide	0.05
Sotalol	0	0	0	0	0	12.954785	0	0	0	0	0	0	0	0	0	0	0	0	0	0	0	0	0	0	0	0	0	0	0	0	0	pharmaceutical	0.1
Spiroxamine	0	0	0	0	0	0	0	0	0	0	0	0	0	0	0.925465	0.124605	0	0	0	0.3984615	0.475639	0	0	0	0	0	0	0	0	0	0	fungicide	0.1
Sulfamethazine	5.997	0.1	0.073	0.112	0	0	0	0	0	0	0	0	0	0	0	0.135043	0	0	0	0	0	0	0	0	0	0	0	0	0	0	0	pharmaceutical	0.1
Sulfamethoxazole	0	0	0	0	0	0	0	0	0.294771	0	0	0	0	0	0.16998	0.194371	0	0	0	0	0	0	0	0	0	0	0	0	0	0	0	pharmaceutical	0.1
Sulfapyridine	0	0	0	0	0	0	0	0	1.043182	0	0	0.2920055	0	0	0.3023545	0.2634575	0	0	0	0	0	0	0	0	0	0	0	0	0.224115	0	0	pharmaceutical	0.1
Sulfathiazole	0	0	0	0	0	0	0	0	0	0	0	0	0	0	0.878751	0	0	0	0	0	0	0	0	0	0	0	0	0	0	0	0	pharmaceutical	0.5
Tamoxifen	0	0	0	0	0	0	0	0	0	0	0	0	0	0	0	0	0	0.638934	0	0.54073	0	0	0	0	0	0	0	0	0	0	0	pharmaceutical	0.1
TDCPP	0	0	0	0	0	0	0	0	173.43402	0	0	0	0	6.271289	0	0	0	0	0	0	0	0	0	0	0	0	0	0	0	0	0	plastic additive	0.5
Tebuconazole	0	0.439354	0.433665	0.436223	0.223174	0	0	0	0	1.323872	0.122412	0.070552	0.309108	0.164013	0	0.285461	0.341296	0	0	0	0	0.277409	0.074524	0.066356	0.103017	0.3276745	0	0	0	0.239666	0.190415	fungicide	0.05
Temazepam	0	0	0	0	0	0	0	0	0	0	0.904401	0.73617	1.190227	0.855328	1.000925	1.1109965	0	0	0	0	0	0	0	0	0	0	0	0	0	0	0	pharmaceutical	0.05
Terbinafine	0	0	0	0	0	0	0	0	0	0	0.914684	0.750469	0	0	1510.527666	0	0	0	0	0.099538	0	0	0	0	0	0	0	0	0	0	0	pharmaceutical	0.1
Terbuthylazine	0	0	0	0	0	0	1.745216	1.300493	0.543016	2.133803	0	0	0.112755	0.0777275	0.1084465	0.107325	0.3416935	0.0656375	0	0	0	0	0	0	0	0	0	0	0	0	0	herbicide	0.05
Terbuthylazine-2-hydroxy	0	0	0	0	0	0	0	0.376329	0	0	0	0	0.788639	0	0	0.226129	0	0	0	0	0	0	0	0	0	0	0	0	0	0	0	herbicide	0.1
Terbutryn	0	0	0	0	0	0	0.194505	0	0.605488	0.184119	0	0	0	0	0	0.139161	0.522452	0.1383015	0.758129	1.73919	2.8093835	0	0.061746	0.0677005	0.0783355	0.2127125	0	0	0.302349	0.492554	0.48352	biocide	0.1
Tetracain	0	0	0	0	0	0	0	0	0	0	0	0	0	0	0	0	0	0.077341	0	0	0.087891	0	0.092786	0	0	0.072486	0	0	0	0	0	pharmaceutical	0.05
Tetraglyme	1.028526	0	0	0	0	0	7.24322	31.321784	23.278978	34.010423	9.7437985	9.602942	20.619333	32.5694355	35.419123	44.0959515	0	0	0	0	0	0	0	0	0	0	0	0	0	0	0	industrial	0.1
Tetrapropylammonium	0	0	0	0	0	0	0	0	0	0	883.536	1670.435	1777.373	1155.166	0	0	0	0	0	0	0	0	0	0	0	0	0	0	0	0	0	industrial	0.1
Theophyllin	0	0	0	0	0	0	0	0	0	0	1.764557	1.9004445	0	0	0	1.454043	0	0	0	0	0	0	0	0	0	0	0	0	0	0	0	stimulans	0.1
Thiabendazole	0	0	0	0	0	0	0	0	0	0	0	0	0	0	0	0	0	0	0	0.102829	0.0724645	0	0	0	0	0.130441	0	0	0	0	0	biocide	0.1
Thiacloprid	0	0.093703	0.428548	0.336007	0.291896	0.666784	0	0	0	0	0	0	0	0	0	0	4.12827	3.858712	1.3246205	4.233382	2.7417475	0	0.68125	0.536981	2.1683135	1.3060095	0	0.266964	0	0.37849	1.2161435	insecticide	0.05
TMDD	0	0	0	31.64496	13.624613	0	24.688211	1.660324	10.622163	11.761438	174.45354	119.5910085	34.524056	289.0893575	30.052331	291.444986	37.239446	37.4847495	25.336247	25.4660945	21.81811	39.5953055	59.8656075	0.066063	7.9963065	21.81936	6.855907	0.609911	0	0.073713	36.480895	industrial	0.1
Tonalide	2.313011	42.863852	31.82785	44.904846	31.956073	31.585184	36.683306	28.360197	141.361015	42.985822	11.4993685	11.518625	5.5160845	9.158153	9.992529	12.9132185	0.053161	0	0.117588	0.0583015	0.0560125	0.0795175	0.060387	0.071659	0.056264	0	0	0	0	0	0	fragrance	0.05
Tri-isobutylphosphate	0	0	0	0	0	0	40.80515	16.675487	43.189063	18.292381	22.6806345	27.3014195	27.2196605	18.399801	20.630026	22.60383	0	0	0	18.437232	0	0	23.371715	30.054144	0	19.865348	1.64793	1.202525	0.976641	0	0	plastic additive	0.1
Tri(butoxyethyl)phosphate	1.935405	0	2.588908	2.383324	3.121679	1.265805	2.06066	1.596377	2.516652	2.91868	2.6271945	2.6325855	5.781473	4.0940475	2.778874	5.8051835	0	0	15.733274	0	0	0	2.970269	0	0	0	0	0	0	0	0	plastic additive	0.1
Triadimenol	0	0	0.299978	0.16496	0.123538	0.133244	0.262334	0	2.14309	0	0	0	0	0	0	0.126317	0	0	0	0	0	0	0	0	0	0.173285	0	0	0	0	0	fungicide	0.05
Triclocarban	0	0	0	0	0	0	0	0	0	0	0	0	0	0	0	0	0	0	0	0	1.133945	0	0	0	0	0	0	0	0	0	0	biocide	0.5
Tricresylphosphate	0.853	1.411	1.195	1.584	1.036	0.913	2.107496	1.4222	1.777378	1.919445	3.1793615	3.7781145	5.503283	4.78649	4.5221035	2.210305	0	0	0.673682	0.318985	0	0.247578	0.5001255	0.1930875	0.1690655	0.857503	1.046539	0.4985065	0.265466	0.5603035	0.597467	plastic additive	0.1
Triethylcitrate	1.099822	1.328	0	3.148243	3.471007	1.209	0	0	0	0	10.2008065	10.034411	15.8108085	32.415461	8.314999	27.457777	4.333048	2.389924	0.215174	1.6511315	1.725658	2.1600355	3.5436135	2.935766	0.3228415	1.3372855	0	5.505555	0	0.584831	1.2516495	plastic additive	0.05
Triethylphosphate	0	0	0.094195	0	0	0	0	0	0	0	0	0.2756255	0.34154	0.811889	0.082033	1.8284035	0	0	0	0	16.475141	58.665738	12.920829	41.059864	33.714803	139.2612365	34.496008	189.471901	0	0	0	plastic additive	0.05
Triglyme	0	0	0	0	0	0	0	0	0	0	0	1.0654075	0.801	0.619076	0.794642	0.727053	0	0	0	0	0	0	0	0	0	0	0	0	0	0	0	industrial	0.1
Trimethoprim	0	0	0	0	0	0	0	0	0	0	0	0	0	0	0	0.125521	0	0	0	1.6245	0.908	0	0	0	0	0	0	0	0	0	0	pharmaceutical	0.5
Triphenylphosphate	0	0	1.884651	1.954219	1.79442	1.432606	21.846146	12.673771	24.78704	23.644306	2.100229	1.888228	5.0878585	3.679298	4.102271	4.3451685	0	0	0	1.0308525	0	0	1.964965	0	0	0	0	0	0	0	0	plastic additive	0.1
Triphenylphosphine oxide	0	0	0	0	0	0	0	0	0	0	0.2408375	0.1760565	0.3202105	0.2893605	0.517254	0.4578445	0	0.760849	0	0	0	0	0	0	0	0	0	0	0	0.430373	0	industrial	0.1
Tris(1-chloro-2-propyl)phosphate	0	0	0	9.964785	0	0	11.739224	0	46.191125	0	11.6136505	8.478342	21.506794	22.041795	15.1059	16.9983205	23.260112	0	0	0	0	27.009756	28.061649	0	0	57.3533305	0	0	0	0	0	plastic additive	0.1
Tris(2-chloroethyl)phosphate	0	0.260971	2.555749	3.924854	3.396773	0	0	0	0	0	0.433376	0.7488005	0.4098445	1.5713375	0	1.0493285	4.6030825	2.442205	1.845345	0.592098	0	0.0662855	4.096775	0.275185	0	0	0	0	0	0	0	flame retardant	0.05
Vardenafil	0	0	0	0.138794	0	0	0	0	0	0	0	0	0	0	0	0	0	0	0	0	0	0	0	0	0	0	0	0	0	0	0	pharmaceutical	0.1
Verapamil	0	0	0.082361	1.113685	0.493646	0	0.220835	0.291322	0.832063	0.252829	0.067699	0	0	0	3.826679	0	0.0531105	0.348302	0.153534	0.6452445	0.3299965	0.066726	0.100906	0	0.094321	1.330834	0	0	0	0	0	pharmaceutical	0.05
Ziprasidone	0	0	0	0	0	0	0	0	0	0	0	0	0	0	0	0	0	0	0	0	0.650499	0.297361	0.585702	0	0.085081	0	0	0	0	0	0	pharmaceutical	0.5
