# Supplementary material for: Reduced genetic diversity of freshwater amphipods in rivers with increased levels of anthropogenic organic micropollutants
Source: Evol Appl. 2022 May 10;15(6):976–91. doi: 10.1111/eva.13387 (PMC9234654; doi:10.1111/eva.13387)
Supplement: Supplementary file 5 — Table S5 [file EVA-15-976-s003.csv]

Compound name	H1	H2	H3	H4	H5	H6	S1	S3	S4	S5	E1	E2	E3	E4	E5	E6	P1	P2	P3	P4	P5	W1	W2	W3	W4	W7	A1	A2	A3	A4	A5
1H-Benzotriazole	0	0	0	9.20361163212561E-07	8.73877449743102E-07	0	6.77591364843739E-07	8.44011968661969E-07	2.84248198742581E-06	9.62518116837056E-07	0	0	0	0	8.12569510062441E-07	1.0294115560192E-06	9.64484391172298E-07	0	0	4.64016636200531E-06	6.11232700746438E-06	0	0	0	0	0.000101691740474	0	0	1.85643273085604E-06	1.41886417128457E-06	1.82072314880554E-06
2-Octyl-4-isothiazolin-3-one	0	0	0	0	0	0	0	0	0	0	3.80567589739637E-07	3.23759563601317E-07	6.85506608095942E-07	3.13896063688693E-07	4.57484839596483E-07	1.93800785554487E-07	0	0	0	0	0	0	3.86953913956476E-07	0	0	0	0	0	0	0	0
2,4-Dinitrophenol	0	0	0	0	0	0	0	0	0	0	0.00034034409692	0.000306931320282	0.000646498375885	0.000539266674116	0.000892820473428	0.001184127823946	0	0	0	0	0	0	0	0	0	0	0	0	0	0	0
2,6-Dichlorobenzamide	0	0	0	0	0	0	0	0	0	0	0	0	0	0	0	5.10731031945576E-08	0	0	0	0	0	0	0	0	0	0	0	0	0	0	0
3,4,5-Trichlorophenol	0	0	0	0	0	0	0	0	0	0	0	0	0	0	0	6.8931218781526E-08	0	0	0	0	0	0	0	0	0	0	0	0	0	0	0
3,5,6-Trichloro-2-pyridinol	0	0	0	0	0	0	0	0	0	0	0	0	6.74613361393419	0	0	5.7436633325826	0	0	0	0	0	0	0	0	0	0	0	0	0	0	0
4-Nitrophenol	0	0	0	0	0	0	0	0	0	0	0	0	0.000283919359352	0	0.000171861050741	0.000259375992718	0.000633811622149	0.000599222087167	0.000674099434425	0.000626929699064	0.000498152275587	0.000455196481169	0.000598238062126	0.000545983125363	0.000471147474463	0.000501151017347	0.000629043753868	0.000511053407477	0.000482169189142	0.000386807640392	0.000602693275195
5-Methyl-1H-benzotriazole	0	0	3.14156931086922E-07	3.42047207330023E-07	2.13948414798173E-07	2.22554262501314E-07	1.51289578715105E-07	1.51016950190473E-07	5.61831007075035E-07	1.61912808741753E-07	6.69067529183194E-08	6.60578399492805E-08	7.31029495128268E-08	8.53620366357305E-08	3.07222523143718E-07	3.19711780250533E-07	1.76082788042508E-07	5.63177303799448E-08	9.64609914050768E-08	8.66785436228679E-07	8.09833835934118E-07	1.06139475926442E-08	5.47746116752648E-08	5.43029265103276E-08	8.25778221253483E-08	1.40923136911358E-06	4.06978005084001E-08	5.63171287407038E-08	2.89434027602252E-08	1.39293236043588E-07	1.92261211026619E-07
Acetaminophen	0	0	0	0.000130327731848	0	0	0.000577019481781	0	0.000535555182742	0.004656136417441	0	0	0	0	0	0	0	0	0	0	0	0	0	0	0	0	0	0	0	0.000332685764424	0.003921912329729
Acetamiprid	0	0	0	0	0	0.059713641618827	0	0.110809728764789	0.096599306373821	0.071844202807812	0	0	0	0	0.020696373878001	0	0.028351723646182	0.047205546560598	0.036402496127913	0.253152055456604	0.154727351030036	0	0.009284083754089	0	0.026982151461654	0.047692168413952	0	0.006000688280082	0.029052162477215	0.033852939542347	0.03724955554994
Atrazine	0	0	0	0	0	0	0	0	0	0	0	0	0	0	0	1.71037181105053E-08	0	0	0	0	2.92323514785015E-08	0	0	0	0	0	0	0	0	0	0
Azoxystrobin	0	0	7.56847029010112E-08	0	0	0	0	0	0	0	0	0	4.72142581343805E-08	4.36869393390971E-08	1.80992506608874E-07	1.98772983306771E-07	1.43472994505734E-07	0	0	4.05114357190224E-07	4.27379510846825E-07	0	0	0	0	0	0	0	0	0	0
Caffeine	0	0	0	0	0	0	0	0	0	0	2.3888898001579E-05	2.93864243905747E-05	3.04409321449742E-05	0	0	4.3797485003018E-05	0	0	0	0	0	0	0	0	0	0	0	0	0	0	0
Carbaryl	0	0	0	0	0	0	0	0	8.12769994178224E-06	0	6.20992804540665E-06	0	7.62542634987435E-06	7.57976511424636E-06	0	1.20545662057894E-05	1.60727549410525E-05	6.4382342235466E-06	1.28764684470932E-05	0	1.96799925556637E-05	1.06847291369497E-05	8.53865106243415E-06	1.21002274414174E-05	1.81731717799401E-05	4.56612356279901E-06	2.22370217508312E-05	1.96343313200357E-05	1.51138689928647E-05	1.840147795808E-05	6.57521793043057E-06
Carbendazim	0	0	0	0	0	0	0	0	0.000442360520089	0	0	0	0	0	0	0	0	0	0	0	0	0	0	0	0	0	0	0	0	0	0
Citalopram	0	0	4.95413373574624E-05	6.22118349641314E-05	3.72510574405313E-05	5.38984265587825E-05	0	0	0	0	0	2.5286737121397E-06	0	0	0	1.7532788218036E-05	4.77043721083398E-06	5.08929598637115E-06	1.34716779358693E-06	0.000239201705185	0.000126339504658	6.91605701479348E-07	3.38378329636009E-06	0	1.0269679799819E-05	1.08080218057957E-05	0	0	0	2.2900228858681E-05	1.12535906954765E-05
Clothianidin	0	0	0	0	0	0	0	0	0	0	0	0	0	0	0	0	0	0	0	0	0	0	0	0	0	0	0	0.000602344182103	0	0.000171064058875	0
Diazinon	0	0	0	0	0	0	0	0	0	0	0	5.91344296009871E-07	2.28554958657919E-05	0	0	0	0	0	0	0	0	0	0	0	6.93468703063183E-06	0	0	0	0	0	0
Dimethoate	0	0	0	0	0	0	0	0	0	0	0	0	0	1.88331415690926E-06	2.20248654185122E-06	3.56249807813865E-06	0	0	0	0	0	0	0	0	0	0	0	0	0	0	0
Diuron	0	0	0	0	0	0	0	0	2.95507541919209E-08	5.64191874860177E-09	0	0	0	0	7.37733455207231E-06	4.28298366079384E-08	4.98954316473339E-08	0	8.04310750589105E-09	2.88998836139736E-07	4.64412206437139E-08	0	0	0	0	0	0	0	0	0	0
Epoxiconazole	0	0	0	0	0	0	0	0	0	0	1.74580966598649E-09	0	2.6426989943986E-09	3.60825845577121E-09	0	5.80371401277939E-09	8.38132653421746E-08	2.12377034474042E-08	2.67977686210788E-09	5.70706864197919E-09	1.03612886739829E-08	0	0	0	1.5476873231943E-09	2.10644464996957E-09	6.73434446774624E-09	7.26389863593694E-09	1.49780437763034E-08	1.27166809080107E-08	2.62248635118083E-08
Fenoxycarb	0	3.12850311335412E-08	3.7648867272925E-08	0	5.22431707084429E-09	2.08622420824999E-08	0	0	1.42488654898663E-07	0	0	0	0	0	0	0	0	0	0	0	0	0	0	0	0	0	0	0	0	0	0
Fenpropidin	0	0	0	3.80158812257692E-08	3.60956109532332E-08	0	0	0	0	0	0	0	0	0	0	1.39035502484335E-08	0	8.71017944663934E-08	0	0	0	0	0	0	0	0	0	1.76812740010559E-08	0	0	0
Fenpropimorph	0	0	0	0	0	0	0	6.37505170928484E-10	3.38915105009347E-09	6.95158915951357E-10	0	0	0	0	0	0	9.17467521044201E-10	8.95849510241268E-10	6.55239013603016E-10	1.01434450470585E-09	6.9151697243582E-10	3.35123110848674E-10	4.51095110894312E-10	5.7437243377747E-10	5.14082084561478E-10	6.01132894547308E-10	6.97958432273482E-10	0	4.04446508901905E-10	4.66447435472458E-10	4.50527062023436E-10
Fipronil	0	0	0	0	0	0	0	0	0	0	0	0	0	0	0	2.51481982394536E-06	3.22804317087178E-07	0	8.26927391237715E-07	1.14285127008133E-06	1.2077242853607E-06	0	0	0	0	5.8092552946833E-07	0	0	0	0	4.43399714042806E-07
Fluoxastrobin	0	0	0	0	0	0	0	0	0	0	0	0	0	0	2.04368119066668E-08	6.66334128797912E-08	4.58858940687974E-08	3.59843961029656E-08	0	0	0	0	0	0	0	0	0	0	2.6490700949063E-08	0	0
Imidacloprid	0	0	0.000762559875196	0.000568654300882	0.000535377415093	0.000952386224319	1.24211544154196E-05	0.00069174476205	0.001136535174855	0.000603797311845	0	0.000115329510436	0.000152629192588	0.000203963189685	0.002157579046358	0.002440799987408	0.00246038703524	0.001299943863068	0.000517294076302	0.00390489303932	0.002862523044828	0	0.000371045088022	0.000714730710052	0.000623652197915	0.001729608511592	0.000103957455352	0.000297188722206	0.001548553836387	0.001181047528446	0.001076845510328
Irgarol	0	0	0	0	0	0	0	0	0	3.18451600968274E-09	1.9384324395935E-08	3.83868602850889E-09	5.83628508422204E-09	0	5.40961295108167E-09	3.48729115847493E-09	0	0	0	0	0	0	0	0	0	0	0	0	9.32236453624858E-09	0	1.78169821049387E-08
Metalaxyl	0	0	0	0	0	0	0	0	0	0	4.05197236324517E-09	0	0	0	0	3.24594137233794E-09	0	0	0	0	3.73557254902173E-09	0	0	0	0	0	0	0	0	0	0
Paroxetine	0	1.47865510507701E-05	0	2.9193529646104E-05	2.74753709244586E-05	0	0	0	0	0	0	0	0	0	0	0	0	0	0	0	0	0	0	0	0	3.62374361190065E-05	0	0	0	0	0
Pendimethalin	2.29935245605948E-07	2.02676229210199E-06	2.19279428192119E-06	1.96653487981576E-06	1.85854676012619E-06	3.16532540098971E-06	1.8106291050213E-06	2.44817651232844E-06	3.64406670447875E-06	2.38751415483095E-06	2.11066914266771E-06	6.27016241968693E-08	8.85136660981379E-08	5.6883679490212E-08	8.23348875730932E-08	6.30974680596814E-08	0	2.87869430394204E-10	3.00292114765453E-07	1.63868124315391E-09	2.61176371163212E-10	7.76322083480941E-08	1.8859593945499E-07	1.64529934134607E-07	1.18946537147961E-07	8.02621921602962E-08	7.39925030600927E-06	1.79908613980061E-06	6.98115646335181E-06	3.55774336658284E-06	6.5215843853767E-06
Piperonyl butoxide	0	0	0	0	0	3.38725826577215E-08	0	6.63917698511388E-07	8.52329912311968E-07	6.5304752145847E-07	0	0	0	0	0	0	0	1.48235886177016E-07	0	0	0	0	0	0	0	0	3.45189320048118E-08	3.07094090215647E-08	3.77325049535001E-07	1.88231855056738E-07	5.03268587311358E-07
Pirimiphos-methyl	0	0	0	0	0	0	0	0	0	0	0	0	0	0	0	1.15481559106923E-06	0	0	0	0	0	0	0	0	0	0	0	0	0	0	0
Propachlor	0	0	0	0	2.2021515030574E-07	0	0	0	0	0	0	0	0	0	2.42914672188256E-05	0	0	0	0	0	0	0	0	0	0	0	0	0	0	0	0
Propiconazole	0	0	2.50295738184775E-08	3.98982820620364E-08	1.63697991699811E-08	2.28808986624691E-08	0	0	0	0	0	5.28497261954717E-09	0	7.15833806328377E-09	1.62633963770948E-08	1.09714654958095E-08	3.33986043382763E-08	0	8.02924792878669E-09	2.03911935380744E-08	2.02930264415866E-08	0	0	0	0	0	0	0	0	0	7.5845353519084E-09
Sertraline	0	0	8.82874339430218E-06	6.10750423089165E-06	5.38318540598433E-06	0	0	0	0	0	0	0	0	0	0	9.00411726630367E-06	0	3.02271580121102E-06	0	2.83307148688779E-05	1.53940321338575E-05	0	0	0	4.43774692090015E-06	2.66479510500759E-05	0	0	0	1.53119857067001E-05	2.01596831884649E-06
Simazine	0	0	0	0	0	0	0	0	0	0	0	0	0	2.58344353876247E-09	0	7.78860385389869E-09	2.10120074486014E-08	1.79501484396977E-08	1.30703106442575E-08	1.27832613621728E-08	1.19603867535299E-08	2.12990567306861E-08	9.79794882849172E-09	1.15585177586113E-08	9.05162069507145E-09	8.13306299240036E-09	0	0	0	0	0
Simetryn	0	0	0	0	0	0	0	0	0	0	0	0	0	0	0	0	0	0	3.38814539642268E-09	0	0	5.27157580132822E-09	0	3.80214670175512E-09	1.30517388487221E-08	2.7119928314069E-09	0	0	0	0	0
Sulfamethoxazole	0	0	0	0	0	0	0	0	3.33267578284189E-06	0	0	0	0	0	1.92179091419259E-06	2.19755513461894E-06	0	0	0	0	0	0	0	0	0	0	0	0	0	0	0
Tebuconazole	0	4.00965360211909E-08	3.95773437675081E-08	3.98107931935796E-08	2.03674129062061E-08	0	0	0	0	1.20819843077441E-07	1.11716228085462E-08	6.43875055050611E-09	2.82099629374907E-08	1.49682332753169E-08	0	2.60518790523022E-08	3.11475196718099E-08	0	0	0	0	2.5317033556318E-08	6.80124512453109E-09	6.05581318076573E-09	9.40158699202699E-09	2.99043877886072E-08	0	0	0	2.18725137407529E-08	1.73777452953087E-08
Thiacloprid	0	1.20387294016899E-05	5.50587858194017E-05	4.31693473002317E-05	3.75020752530407E-05	8.56667571516001E-05	0	0	0	0	0	0	0	0	0	0	0.000530389906696	0.000495757762367	0.00017018396166	0.000543894436165	0.000352252929365	0	8.75253130092018E-05	6.89899891449456E-05	0.000278579549049	0.000167792866467	0	3.42988736325703E-05	0	4.86274579388665E-05	0.000156247105323
Triethylphosphate	0	0	6.71309900300665E-08	0	0	0	0	0	0	0	0	1.9643306643168E-07	2.43409080469971E-07	5.78617892292804E-07	5.84633632903705E-08	1.30306849757884E-06	0	0	0	0	1.17415205288491E-05	4.18099588384149E-05	9.20842977630654E-06	2.92625863455585E-05	2.40279006747562E-05	9.92488420728938E-05	2.45846506621911E-05	0.000135033030384	0	0	0
Triphenylphosphate	0	0	3.34139041409689E-08	3.46473094150907E-08	3.18141543811758E-08	2.53993760944477E-08	3.8732106278224E-07	2.24699516938994E-07	4.39461618357118E-07	4.19201525462134E-07	3.7235992488839E-08	3.34773225325503E-08	9.02051447200642E-08	6.5232083116746E-08	7.27311793824303E-08	7.70376285770456E-08	0	0	0	1.827649077653E-08	0	0	3.48378305322094E-08	0	0	0	0	0	0	0	0
Verapamil	0	0	1.95589491238466E-08	2.64476005087251E-07	1.17230206034293E-07	0	5.24435173172334E-08	6.91826492715877E-08	1.97596895191112E-07	6.00413976036353E-08	1.60770424926275E-08	0	0	0	9.08753170484721E-07	0	1.26125905154388E-08	8.27141620152015E-08	3.64609911824852E-08	1.53231557993976E-07	7.83670032484724E-08	1.58459761202242E-08	2.39629839401035E-08	0	2.23991894259459E-08	3.16044177441814E-07	0	0	0	0	0
Sum of TU	2.29935245605948E-07	2.89234243117167E-05	0.000878793737311	0.000843310040393	0.000646382793393	0.060809083921619	0.000592519910825	0.11150587516964	0.098733930823916	0.077108911114059	0.000373090733217	0.000455465264943	6.74727884735703	0.000753864940039	0.023957350189557	5.74764295775643	0.03199904092969	0.04961547124475	0.037779593243858	0.258502862010067	0.158622192937875	0.000508539089767	0.010362729256949	0.001371307462058	0.028419631359551	0.050372350844731	0.000787304780974	0.007602151885054	0.031107294424939	0.036035124873218	0.043036649239161
Sum logTU	-6.63839445283272	-4.53875029119614	-3.05611304672298	-3.07401272896108	-3.18951021292958	-1.21603153910965	-3.22729705119753	-0.95270224932852	-1.00553357238378	-1.11289542967883	-3.42818553777983	-3.3415447379422	0.829128658779276	-3.12270645393083	-1.62056121890765	0.759489782027901	-1.49486303809214	-1.30438287938615	-1.42274272224529	-0.587534644259406	-0.799636050333823	-3.29367565863597	-1.98452584834261	-2.8628651607431	-1.54638155974955	-1.29780778042935	-3.10385711126051	-2.11906345778186	-1.50713776026438	-1.44327396863283	-1.36616154946043
